# Supplementary material for: Review of per- and polyfluoroalkyl substances (PFAS) bioaccumulation in earthworms
Source: Environ Adv. Author manuscript; Available in PMC 2024 Mar 13. (PMC10936581; doi:10.1016/j.envadv.2022.100335)
Supplement: Supplement1 [file NIHMS1953608-supplement-Supplement1.xlsx]

## Sheet: BSAF_Data (2)
Chemical	CAS	Abbreviation	BSAF Steady-State (mean)	BSAF Steady-State (stdev)	BSAF Steady-State (min)	BSAF Steady-State (max)	BSAF Steady-State (lower CI)	BSAF Steady-State (upper CI)	BSAF Steady-State (arithmetic or logarithmic)	BSAF Steady-State (units)		BSAF Kinetic (mean)	BSAF Kinetic (stdev)	BSAF Kinetic (min)	BSAF Kinetic (max)	BSAF Kinetic (lower CI)	BSAF Kinetic (upper CI)	BSAF Kinetic (arithmetic or logarithmic)	BSAF Kinetic (units)		BSAF Adjustment (Sediment DW to OC)	BSAF Adjustment (LOI)	BSAF Adjustment (Sediment WW to DW)	BSAF Adjustment (DW to WW Tissue)	Finalized BSAF (kg-OC/kg-ww)		Measured Trophic Level			Estimated Trophic Level	Common Name	Species Latin Name	Species Weight (g)				Tissue	Location	Reference	BSAF Measured in Laboratory	OECD 317	ku	ku - sd		days of uptake	ke	ke - sd		days of elimination
Perfluorohexanoic acid	92612-52-7	PFHxA	0.033	<0.001						kg-OC/kg-dw												2		0.85	0.002475					2.06	earthworms	Eisenia fetida	≈3			4.88% LOI	whole body	laboratory	175696 Zhao 2013 Environmental Pollution 179()45-52						30
Perfluoroheptanoic acid	120885-29-2	PFHpA	0.04	0.023						kg-OC/kg-dw												2		0.85	0.003					2.06	earthworms	Eisenia fetida	≈3			4.88% LOI	whole body	laboratory	175696 Zhao 2013 Environmental Pollution 179()45-52						30
Perfluorooctanoic acid	45285-51-6	PFOA	0.037	<0.001						kg-OC/kg-dw												2		0.85	0.002775					2.06	earthworms	Eisenia fetida	≈3			4.88% LOI	whole body	laboratory	175696 Zhao 2013 Environmental Pollution 179()45-52						30
Perfluorononanoic acid	72007-68-2	PFNA	0.08	0.004						kg-OC/kg-dw												2		0.85	0.006					2.06	earthworms	Eisenia fetida	≈3			4.88% LOI	whole body	laboratory	175696 Zhao 2013 Environmental Pollution 179()45-52						30
Perfluorodecanoic acid	73829-36-4	PFDA	0.117	0.017						kg-OC/kg-dw												2		0.85	0.008775					2.06	earthworms	Eisenia fetida	≈3			4.88% LOI	whole body	laboratory	175696 Zhao 2013 Environmental Pollution 179()45-52						30
Perfluoroundecanoic acid	196859-54-8	PFUnDA	0.332	0.014						kg-OC/kg-dw												2		0.85	0.0249					2.06	earthworms	Eisenia fetida	≈3			4.88% LOI	whole body	laboratory	175696 Zhao 2013 Environmental Pollution 179()45-52						30
Perfluorododecanoic acid	171978-95-3	PFDoDA	0.537	0.001						kg-OC/kg-dw												2		0.85	0.040275					2.06	earthworms	Eisenia fetida	≈3			4.88% LOI	whole body	laboratory	175696 Zhao 2013 Environmental Pollution 179()45-52						30
Perfluorobutane sulfonic acid	375-73-5	PFBS	0.021	0.004						kg-OC/kg-dw												2		0.85	0.001575					2.06	earthworms	Eisenia fetida	≈3			4.88% LOI	whole body	laboratory	175696 Zhao 2013 Environmental Pollution 179()45-52						30
Perfluorohexane sulfonic acid	355-46-4	PFHxS	0.072	0.004						kg-OC/kg-dw												2		0.85	0.0054					2.06	earthworms	Eisenia fetida	≈3			4.88% LOI	whole body	laboratory	175696 Zhao 2013 Environmental Pollution 179()45-52						30
Perfluorooctane sulfonic acid	1763-23-1	PFOS	0.145	0.017						kg-OC/kg-dw												2		0.85	0.010875					2.06	earthworms	Eisenia fetida	≈3			4.88% LOI	whole body	laboratory	175696 Zhao 2013 Environmental Pollution 179()45-52						30
Perfluorohexanoic acid	92612-52-7	PFHxA	0.018	<0.001						kg-OC/kg-dw		0.087	0.008						kg-OC/kg-dw			2		0.85	0.006525					2.06	earthworms	Eisenia fetida	≈3			4.88% LOI	whole body	laboratory	175696 Zhao 2013 Environmental Pollution 179()45-52			0.016	0.002	kg-OC/kg-dw/d	30	0.187	0.007	1/d	28
Perfluoroheptanoic acid	120885-29-2	PFHpA	0.019	0.002						kg-OC/kg-dw		0.122	0.006						kg-OC/kg-dw			2		0.85	0.00915					2.06	earthworms	Eisenia fetida	≈3			4.88% LOI	whole body	laboratory	175696 Zhao 2013 Environmental Pollution 179()45-52			0.0154	0.001	kg-OC/kg-dw/d	30	0.126	0.013	1/d	28
Perfluorooctanoic acid	45285-51-6	PFOA	0.024	0.006						kg-OC/kg-dw		0.131	0.012						kg-OC/kg-dw			2		0.85	0.009825					2.06	earthworms	Eisenia fetida	≈3			4.88% LOI	whole body	laboratory	175696 Zhao 2013 Environmental Pollution 179()45-52			0.0149	0.001	kg-OC/kg-dw/d	30	0.114	0.015	1/d	28
Perfluorononanoic acid	72007-68-2	PFNA	0.046	0.001						kg-OC/kg-dw		0.213	0.004						kg-OC/kg-dw			2		0.85	0.015975					2.06	earthworms	Eisenia fetida	≈3			4.88% LOI	whole body	laboratory	175696 Zhao 2013 Environmental Pollution 179()45-52			0.021	0.001	kg-OC/kg-dw/d	30	0.099	0.019	1/d	28
Perfluorodecanoic acid	73829-36-4	PFDA	0.104	0.006						kg-OC/kg-dw		0.542	0.01						kg-OC/kg-dw			2		0.85	0.04065					2.06	earthworms	Eisenia fetida	≈3			4.88% LOI	whole body	laboratory	175696 Zhao 2013 Environmental Pollution 179()45-52			0.045	0.002	kg-OC/kg-dw/d	30	0.083	0.006	1/d	28
Perfluoroundecanoic acid	196859-54-8	PFUnDA	0.195	0.004						kg-OC/kg-dw		1.366	0.049						kg-OC/kg-dw			2		0.85	0.10245					2.06	earthworms	Eisenia fetida	≈3			4.88% LOI	whole body	laboratory	175696 Zhao 2013 Environmental Pollution 179()45-52			0.094	0.004	kg-OC/kg-dw/d	30	0.069	0.01	1/d	28
Perfluorododecanoic acid	171978-95-3	PFDoDA	0.319	0.012						kg-OC/kg-dw		3.408	0.739						kg-OC/kg-dw			2		0.85	0.2556					2.06	earthworms	Eisenia fetida	≈3			4.88% LOI	whole body	laboratory	175696 Zhao 2013 Environmental Pollution 179()45-52			0.102	0.024	kg-OC/kg-dw/d	30	0.03	0.002	1/d	28
Perfluorobutane sulfonic acid	375-73-5	PFBS	0.011	<0.001						kg-OC/kg-dw		0.048	0.017						kg-OC/kg-dw			2		0.85	0.0036					2.06	earthworms	Eisenia fetida	≈3			4.88% LOI	whole body	laboratory	175696 Zhao 2013 Environmental Pollution 179()45-52			0.003	0.001	kg-OC/kg-dw/d	30	0.072	0.01	1/d	28
Perfluorohexane sulfonic acid	355-46-4	PFHxS	0.058	0.003						kg-OC/kg-dw		0.473	0.002						kg-OC/kg-dw			2		0.85	0.035475					2.06	earthworms	Eisenia fetida	≈3			4.88% LOI	whole body	laboratory	175696 Zhao 2013 Environmental Pollution 179()45-52			0.02	0.0001	kg-OC/kg-dw/d	30	0.042	0.008	1/d	28
Perfluorooctane sulfonic acid	1763-23-1	PFOS	0.13	0.026						kg-OC/kg-dw		0.768	0.082						kg-OC/kg-dw			2		0.85	0.0576					2.06	earthworms	Eisenia fetida	≈3			4.88% LOI	whole body	laboratory	175696 Zhao 2013 Environmental Pollution 179()45-52			0.03	0.007	kg-OC/kg-dw/d	30	0.039	0.008	1/d	28
Perfluorohexanoic acid	92612-52-7	PFHxA	0.013	0.001						kg-OC/kg-dw												2		0.85	0.000975					2.06	earthworms	Eisenia fetida	≈3			4.88% LOI	whole body	laboratory	175696 Zhao 2013 Environmental Pollution 179()45-52						30
Perfluoroheptanoic acid	120885-29-2	PFHpA	0.008	0.001						kg-OC/kg-dw												2		0.85	0.0006					2.06	earthworms	Eisenia fetida	≈3			4.88% LOI	whole body	laboratory	175696 Zhao 2013 Environmental Pollution 179()45-52						30
Perfluorooctanoic acid	45285-51-6	PFOA	0.014	0.004						kg-OC/kg-dw												2		0.85	0.00105					2.06	earthworms	Eisenia fetida	≈3			4.88% LOI	whole body	laboratory	175696 Zhao 2013 Environmental Pollution 179()45-52						30
Perfluorononanoic acid	72007-68-2	PFNA	0.044	0.006						kg-OC/kg-dw												2		0.85	0.0033					2.06	earthworms	Eisenia fetida	≈3			4.88% LOI	whole body	laboratory	175696 Zhao 2013 Environmental Pollution 179()45-52						30
Perfluorodecanoic acid	73829-36-4	PFDA	0.078	0.023						kg-OC/kg-dw												2		0.85	0.00585					2.06	earthworms	Eisenia fetida	≈3			4.88% LOI	whole body	laboratory	175696 Zhao 2013 Environmental Pollution 179()45-52						30
Perfluoroundecanoic acid	196859-54-8	PFUnDA	0.168	0.029						kg-OC/kg-dw												2		0.85	0.0126					2.06	earthworms	Eisenia fetida	≈3			4.88% LOI	whole body	laboratory	175696 Zhao 2013 Environmental Pollution 179()45-52						30
Perfluorododecanoic acid	171978-95-3	PFDoDA	0.261	0.013						kg-OC/kg-dw												2		0.85	0.019575					2.06	earthworms	Eisenia fetida	≈3			4.88% LOI	whole body	laboratory	175696 Zhao 2013 Environmental Pollution 179()45-52						30
Perfluorobutane sulfonic acid	375-73-5	PFBS	0.008	<0.001						kg-OC/kg-dw												2		0.85	0.0006					2.06	earthworms	Eisenia fetida	≈3			4.88% LOI	whole body	laboratory	175696 Zhao 2013 Environmental Pollution 179()45-52						30
Perfluorohexane sulfonic acid	355-46-4	PFHxS	0.039	0.009						kg-OC/kg-dw												2		0.85	0.002925					2.06	earthworms	Eisenia fetida	≈3			4.88% LOI	whole body	laboratory	175696 Zhao 2013 Environmental Pollution 179()45-52						30
Perfluorooctane sulfonic acid	1763-23-1	PFOS	0.097	0.015						kg-OC/kg-dw												2		0.85	0.007275					2.06	earthworms	Eisenia fetida	≈3			4.88% LOI	whole body	laboratory	175696 Zhao 2013 Environmental Pollution 179()45-52						30
Perfluorobutane sulfonic acid	375-73-5	PFBS	2.75							kg-dw/kg-dw											0.03			0.85	0.012375					2.06	earthworms	Eisenia andrei					whole body	laboratory	177188 Navarro 2017 Environmental Research 152()199–206						28				0
Perfluorohexane sulfonic acid	355-46-4	PFHxS	3.38							kg-dw/kg-dw											0.03			0.85	0.01521					2.06	earthworms	Eisenia andrei					whole body	laboratory	177188 Navarro 2017 Environmental Research 152()199–206						28				0
Perfluorooctane sulfonic acid	1763-23-1	PFOS	3.89							kg-dw/kg-dw											0.03			0.85	0.017505					2.06	earthworms	Eisenia andrei					whole body	laboratory	177188 Navarro 2017 Environmental Research 152()199–206						28				0
Perfluorobutane sulfonic acid	375-73-5	PFBS	2.33							kg-dw/kg-dw											0.03			0.85	0.010485					2.06	earthworms	Eisenia andrei					whole body	laboratory	177188 Navarro 2017 Environmental Research 152()199–206						28				0
Perfluorohexane sulfonic acid	355-46-4	PFHxS	3.53							kg-dw/kg-dw											0.03			0.85	0.015885					2.06	earthworms	Eisenia andrei					whole body	laboratory	177188 Navarro 2017 Environmental Research 152()199–206						28				0
Perfluorooctane sulfonic acid	1763-23-1	PFOS	6.09							kg-dw/kg-dw											0.03			0.85	0.027405					2.06	earthworms	Eisenia andrei					whole body	laboratory	177188 Navarro 2017 Environmental Research 152()199–206						28				0
Perfluorodecanoic acid	73829-36-4	PFDA	1.96							kg-dw/kg-ww											0.0175				0.0343					2.06	polychaete	Polychaeta	11.08				whole body	Station 1: Svalbard, Norwegian Arctic	Ali et al 2021 Environ Sci Processes Impacts 23 () 588–604
Perfluoroundecanoic acid	196859-54-8	PFUnDA	1.66							kg-dw/kg-ww											0.0175				0.02905					2.06	polychaete	Polychaeta	11.08				whole body	Station 1: Svalbard, Norwegian Arctic	Ali et al 2021 Environ Sci Processes Impacts 23 () 588–604
Perfluorotridecanoic acid	862374-87-6	PFTrDA	8.41							kg-dw/kg-ww											0.0175				0.147175					2.06	polychaete	Polychaeta	11.08				whole body	Station 1: Svalbard, Norwegian Arctic	Ali et al 2021 Environ Sci Processes Impacts 23 () 588–604
Perfluorotetradecanoic acid	365971-87-5	PFTeDA	2.14							kg-dw/kg-ww											0.0175				0.03745					2.06	polychaete	Polychaeta	11.08				whole body	Station 1: Svalbard, Norwegian Arctic	Ali et al 2021 Environ Sci Processes Impacts 23 () 588–604
Perfluorobutane sulfonic acid	375-73-5	PFBS	7.78							kg-dw/kg-ww											0.0175				0.13615					2.06	polychaete	Polychaeta	11.08				whole body	Station 1: Svalbard, Norwegian Arctic	Ali et al 2021 Environ Sci Processes Impacts 23 () 588–604
Perfluorohexane sulfonic acid	355-46-4	PFHxS	23.04							kg-dw/kg-ww											0.0175				0.4032					2.06	polychaete	Polychaeta	11.08				whole body	Station 1: Svalbard, Norwegian Arctic	Ali et al 2021 Environ Sci Processes Impacts 23 () 588–604
Perfluorooctane sulfonic acid	1763-23-1	PFOS	18.09							kg-dw/kg-ww											0.0175				0.316575					2.06	polychaete	Polychaeta	11.08				whole body	Station 1: Svalbard, Norwegian Arctic	Ali et al 2021 Environ Sci Processes Impacts 23 () 588–604
Perfluorooctane sulfonamide	754-91-6	FOSA	15							kg-dw/kg-ww											0.0175				0.2625					2.06	polychaete	Polychaeta	11.08				whole body	Station 1: Svalbard, Norwegian Arctic	Ali et al 2021 Environ Sci Processes Impacts 23 () 588–604
Perfluorodecanoic acid	73829-36-4	PFDA	1.14							kg-dw/kg-ww											0.0175				0.01995					2.06	polychaete	Polychaeta	10.84				whole body	Station 2: Svalbard, Norwegian Arctic	Ali et al 2021 Environ Sci Processes Impacts 23 () 588–604
Perfluoroundecanoic acid	196859-54-8	PFUnDA	1.19							kg-dw/kg-ww											0.0175				0.020825					2.06	polychaete	Polychaeta	10.84				whole body	Station 2: Svalbard, Norwegian Arctic	Ali et al 2021 Environ Sci Processes Impacts 23 () 588–604
Perfluorotridecanoic acid	862374-87-6	PFTrDA	5.44							kg-dw/kg-ww											0.0175				0.0952					2.06	polychaete	Polychaeta	10.84				whole body	Station 2: Svalbard, Norwegian Arctic	Ali et al 2021 Environ Sci Processes Impacts 23 () 588–604
Perfluorotetradecanoic acid	365971-87-5	PFTeDA	0.79							kg-dw/kg-ww											0.0175				0.013825					2.06	polychaete	Polychaeta	10.84				whole body	Station 2: Svalbard, Norwegian Arctic	Ali et al 2021 Environ Sci Processes Impacts 23 () 588–604
Perfluorohexane sulfonic acid	355-46-4	PFHxS	4.6							kg-dw/kg-ww											0.0175				0.0805					2.06	polychaete	Polychaeta	10.84				whole body	Station 2: Svalbard, Norwegian Arctic	Ali et al 2021 Environ Sci Processes Impacts 23 () 588–604
Perfluorooctane sulfonamide	754-91-6	FOSA	1.94							kg-dw/kg-ww											0.0175				0.03395					2.06	polychaete	Polychaeta	10.84				whole body	Station 2: Svalbard, Norwegian Arctic	Ali et al 2021 Environ Sci Processes Impacts 23 () 588–604
Perfluorodecanoic acid	73829-36-4	PFDA	1.65							kg-dw/kg-ww											0.0175				0.028875					2.06	polychaete	Polychaeta	12.14				whole body	Station 3: Svalbard, Norwegian Arctic	Ali et al 2021 Environ Sci Processes Impacts 23 () 588–604
Perfluoroundecanoic acid	196859-54-8	PFUnDA	3.08							kg-dw/kg-ww											0.0175				0.0539					2.06	polychaete	Polychaeta	12.14				whole body	Station 3: Svalbard, Norwegian Arctic	Ali et al 2021 Environ Sci Processes Impacts 23 () 588–604
Perfluorododecanoic acid	171978-95-3	PFDoDA	1.42							kg-dw/kg-ww											0.0175				0.02485					2.06	polychaete	Polychaeta	12.14				whole body	Station 3: Svalbard, Norwegian Arctic	Ali et al 2021 Environ Sci Processes Impacts 23 () 588–604
Perfluorotridecanoic acid	862374-87-6	PFTrDA	3.53							kg-dw/kg-ww											0.0175				0.061775					2.06	polychaete	Polychaeta	12.14				whole body	Station 3: Svalbard, Norwegian Arctic	Ali et al 2021 Environ Sci Processes Impacts 23 () 588–604
Perfluorotetradecanoic acid	365971-87-5	PFTeDA	1.4							kg-dw/kg-ww											0.0175				0.0245					2.06	polychaete	Polychaeta	12.14				whole body	Station 3: Svalbard, Norwegian Arctic	Ali et al 2021 Environ Sci Processes Impacts 23 () 588–604
Perfluorohexane sulfonic acid	355-46-4	PFHxS	41.22							kg-dw/kg-ww											0.0175				0.72135					2.06	polychaete	Polychaeta	12.14				whole body	Station 3: Svalbard, Norwegian Arctic	Ali et al 2021 Environ Sci Processes Impacts 23 () 588–604
Perfluorooctane sulfonamide	754-91-6	FOSA	8.22							kg-dw/kg-ww											0.0175				0.14385					2.06	polychaete	Polychaeta	12.14				whole body	Station 3: Svalbard, Norwegian Arctic	Ali et al 2021 Environ Sci Processes Impacts 23 () 588–604
Perfluorooctanoic acid	45285-51-6	PFOA	5.22							kg-dw/kg-ww											0.0175				0.09135					2.06	polychaete	Polychaeta	9				whole body	Station 4: Svalbard, Norwegian Arctic	Ali et al 2021 Environ Sci Processes Impacts 23 () 588–604
Perfluoroundecanoic acid	196859-54-8	PFUnDA	2.76							kg-dw/kg-ww											0.0175				0.0483					2.06	polychaete	Polychaeta	9				whole body	Station 4: Svalbard, Norwegian Arctic	Ali et al 2021 Environ Sci Processes Impacts 23 () 588–604
Perfluorododecanoic acid	171978-95-3	PFDoDA	2.94							kg-dw/kg-ww											0.0175				0.05145					2.06	polychaete	Polychaeta	9				whole body	Station 4: Svalbard, Norwegian Arctic	Ali et al 2021 Environ Sci Processes Impacts 23 () 588–604
Perfluorotridecanoic acid	862374-87-6	PFTrDA	9.26							kg-dw/kg-ww											0.0175				0.16205					2.06	polychaete	Polychaeta	9				whole body	Station 4: Svalbard, Norwegian Arctic	Ali et al 2021 Environ Sci Processes Impacts 23 () 588–604
Perfluorotetradecanoic acid	365971-87-5	PFTeDA	3.8							kg-dw/kg-ww											0.0175				0.0665					2.06	polychaete	Polychaeta	9				whole body	Station 4: Svalbard, Norwegian Arctic	Ali et al 2021 Environ Sci Processes Impacts 23 () 588–604
6:2 Fluorotelomer sulfonic acid	27619-97-2	6:2 FTSA	1.9							kg-ww/kg-ww											0.4102		0.3		0.545566					2.06	earthworm	Eisenia fetida					whole body	laboratory	Amundsen et al 2008 Norwegian Pollution Control Authority		NO				28				0
Perfluorooctane sulfonic acid	1763-23-1	PFOS	0.7							kg-ww/kg-ww											0.4102		0.3		0.200998					2.06	earthworm	Eisenia fetida					whole body	laboratory	Amundsen et al 2008 Norwegian Pollution Control Authority		NO				28				0
Perfluorodecane sulfonic acid	335-77-3	PFDS	3.7							kg-ww/kg-ww											0.4102		0.3		1.06242					2.06	earthworm	Eisenia fetida					whole body	laboratory	Amundsen et al 2008 Norwegian Pollution Control Authority		NO				28				0
Perfluorodecanoic acid	73829-36-4	PFDA	3.8							kg-ww/kg-ww											0.4102		0.3		1.09113					2.06	earthworm	Eisenia fetida					whole body	laboratory	Amundsen et al 2008 Norwegian Pollution Control Authority		NO				28				0
Perfluoroundecanoic acid	196859-54-8	PFUnDA	7.4							kg-ww/kg-ww											0.4102		0.3		2.12484					2.06	earthworm	Eisenia fetida					whole body	laboratory	Amundsen et al 2008 Norwegian Pollution Control Authority		NO				28				0
Perfluorododecanoic acid	171978-95-3	PFDoDA	8.3							kg-ww/kg-ww											0.4102		0.3		2.38326					2.06	earthworm	Eisenia fetida					whole body	laboratory	Amundsen et al 2008 Norwegian Pollution Control Authority		NO				28				0
6:2 Fluorotelomer sulfonic acid	27619-97-2	6:2 FTSA	3.1							kg-ww/kg-ww											0.376		0.3		0.81592					2.06	earthworm	Eisenia fetida					whole body	laboratory	Amundsen et al 2008 Norwegian Pollution Control Authority		NO				28				0
Perfluorooctane sulfonic acid	1763-23-1	PFOS	1.1							kg-ww/kg-ww											0.376		0.3		0.28952					2.06	earthworm	Eisenia fetida					whole body	laboratory	Amundsen et al 2008 Norwegian Pollution Control Authority		NO				28				0
Perfluorodecane sulfonic acid	335-77-3	PFDS	2.2							kg-ww/kg-ww											0.376		0.3		0.57904					2.06	earthworm	Eisenia fetida					whole body	laboratory	Amundsen et al 2008 Norwegian Pollution Control Authority		NO				28				0
Perfluorodecanoic acid	73829-36-4	PFDA	3.4							kg-ww/kg-ww											0.376		0.3		0.89488					2.06	earthworm	Eisenia fetida					whole body	laboratory	Amundsen et al 2008 Norwegian Pollution Control Authority		NO				28				0
Perfluoroundecanoic acid	196859-54-8	PFUnDA	8.2							kg-ww/kg-ww											0.376		0.3		2.15824					2.06	earthworm	Eisenia fetida					whole body	laboratory	Amundsen et al 2008 Norwegian Pollution Control Authority		NO				28				0
Perfluorododecanoic acid	171978-95-3	PFDoDA	10.2							kg-ww/kg-ww											0.376		0.3		2.68464					2.06	earthworm	Eisenia fetida					whole body	laboratory	Amundsen et al 2008 Norwegian Pollution Control Authority		NO				28				0
Perfluorooctane sulfonic acid	1763-23-1	PFOS	6.4							kg-ww/kg-ww											0.429		0.3		1.92192					2.06	earthworm	Eisenia fetida					whole body	laboratory	Amundsen et al 2008 Norwegian Pollution Control Authority		NO				28				0
6:2 Fluorotelomer sulfonic acid	27619-97-2	6:2 FTSA	16.7							kg-ww/kg-ww											0.4102		0.3		4.79524					2.06, 2.06, 2.06, 2.06	earthworms	Lumbricus rebellus, Aporrectodea rosea, Dendrobaena octaedra, Dendrodrilus rubidus					whole body	Mongstad oil refinery, Norway	Amundsen et al 2008 Norwegian Pollution Control Authority
Perfluorobutane sulfonic acid	375-73-5	PFBS	2.7							kg-ww/kg-ww											0.4102		0.3		0.775278					2.06, 2.06, 2.06, 2.06	earthworms	Lumbricus rebellus, Aporrectodea rosea, Dendrobaena octaedra, Dendrodrilus rubidus					whole body	Mongstad oil refinery, Norway	Amundsen et al 2008 Norwegian Pollution Control Authority
Perfluorohexane sulfonic acid	355-46-4	PFHxS	2							kg-ww/kg-ww											0.4102		0.3		0.57428					2.06, 2.06, 2.06, 2.06	earthworms	Lumbricus rebellus, Aporrectodea rosea, Dendrobaena octaedra, Dendrodrilus rubidus					whole body	Mongstad oil refinery, Norway	Amundsen et al 2008 Norwegian Pollution Control Authority
Perfluorooctane sulfonic acid	1763-23-1	PFOS	3							kg-ww/kg-ww											0.4102		0.3		0.86142					2.06, 2.06, 2.06, 2.06	earthworms	Lumbricus rebellus, Aporrectodea rosea, Dendrobaena octaedra, Dendrodrilus rubidus					whole body	Mongstad oil refinery, Norway	Amundsen et al 2008 Norwegian Pollution Control Authority
Perfluorodecane sulfonic acid	335-77-3	PFDS	1.9							kg-ww/kg-ww											0.4102		0.3		0.545566					2.06, 2.06, 2.06, 2.06	earthworms	Lumbricus rebellus, Aporrectodea rosea, Dendrobaena octaedra, Dendrodrilus rubidus					whole body	Mongstad oil refinery, Norway	Amundsen et al 2008 Norwegian Pollution Control Authority
Perfluorohexanoic acid	92612-52-7	PFHxA	1.6							kg-ww/kg-ww											0.4102		0.3		0.459424					2.06, 2.06, 2.06, 2.06	earthworms	Lumbricus rebellus, Aporrectodea rosea, Dendrobaena octaedra, Dendrodrilus rubidus					whole body	Mongstad oil refinery, Norway	Amundsen et al 2008 Norwegian Pollution Control Authority
Perfluorooctanoic acid	45285-51-6	PFOA	4.2							kg-ww/kg-ww											0.4102		0.3		1.20599					2.06, 2.06, 2.06, 2.06	earthworms	Lumbricus rebellus, Aporrectodea rosea, Dendrobaena octaedra, Dendrodrilus rubidus					whole body	Mongstad oil refinery, Norway	Amundsen et al 2008 Norwegian Pollution Control Authority
Perfluorononanoic acid	72007-68-2	PFNA	2.2							kg-ww/kg-ww											0.4102		0.3		0.631708					2.06, 2.06, 2.06, 2.06	earthworms	Lumbricus rebellus, Aporrectodea rosea, Dendrobaena octaedra, Dendrodrilus rubidus					whole body	Mongstad oil refinery, Norway	Amundsen et al 2008 Norwegian Pollution Control Authority
Perfluorodecanoic acid	73829-36-4	PFDA	8.2							kg-ww/kg-ww											0.4102		0.3		2.35455					2.06, 2.06, 2.06, 2.06	earthworms	Lumbricus rebellus, Aporrectodea rosea, Dendrobaena octaedra, Dendrodrilus rubidus					whole body	Mongstad oil refinery, Norway	Amundsen et al 2008 Norwegian Pollution Control Authority
Perfluoroundecanoic acid	196859-54-8	PFUnDA	9.8							kg-ww/kg-ww											0.4102		0.3		2.81397					2.06, 2.06, 2.06, 2.06	earthworms	Lumbricus rebellus, Aporrectodea rosea, Dendrobaena octaedra, Dendrodrilus rubidus					whole body	Mongstad oil refinery, Norway	Amundsen et al 2008 Norwegian Pollution Control Authority
Perfluorododecanoic acid	171978-95-3	PFDoDA	9.7							kg-ww/kg-ww											0.4102		0.3		2.78526					2.06, 2.06, 2.06, 2.06	earthworms	Lumbricus rebellus, Aporrectodea rosea, Dendrobaena octaedra, Dendrodrilus rubidus					whole body	Mongstad oil refinery, Norway	Amundsen et al 2008 Norwegian Pollution Control Authority
6:2 Fluorotelomer sulfonic acid	27619-97-2	6:2 FTSA	7.3							kg-ww/kg-ww											0.371		0.3		1.89581					2.06, 2.06, 2.06, 2.06	earthworms	Lumbricus rebellus, Aporrectodea rosea, Dendrobaena octaedra, Dendrodrilus rubidus					whole body	Mongstad oil refinery, Norway	Amundsen et al 2008 Norwegian Pollution Control Authority
Perfluorobutane sulfonic acid	375-73-5	PFBS	2.1							kg-ww/kg-ww											0.371		0.3		0.54537					2.06, 2.06, 2.06, 2.06	earthworms	Lumbricus rebellus, Aporrectodea rosea, Dendrobaena octaedra, Dendrodrilus rubidus					whole body	Mongstad oil refinery, Norway	Amundsen et al 2008 Norwegian Pollution Control Authority
Perfluorohexane sulfonic acid	355-46-4	PFHxS	4.2							kg-ww/kg-ww											0.371		0.3		1.09074					2.06, 2.06, 2.06, 2.06	earthworms	Lumbricus rebellus, Aporrectodea rosea, Dendrobaena octaedra, Dendrodrilus rubidus					whole body	Mongstad oil refinery, Norway	Amundsen et al 2008 Norwegian Pollution Control Authority
Perfluorooctane sulfonic acid	1763-23-1	PFOS	2.4							kg-ww/kg-ww											0.371		0.3		0.62328					2.06, 2.06, 2.06, 2.06	earthworms	Lumbricus rebellus, Aporrectodea rosea, Dendrobaena octaedra, Dendrodrilus rubidus					whole body	Mongstad oil refinery, Norway	Amundsen et al 2008 Norwegian Pollution Control Authority
Perfluorodecane sulfonic acid	335-77-3	PFDS	11.2							kg-ww/kg-ww											0.371		0.3		2.90864					2.06, 2.06, 2.06, 2.06	earthworms	Lumbricus rebellus, Aporrectodea rosea, Dendrobaena octaedra, Dendrodrilus rubidus					whole body	Mongstad oil refinery, Norway	Amundsen et al 2008 Norwegian Pollution Control Authority
Perfluorohexanoic acid	92612-52-7	PFHxA	0.7							kg-ww/kg-ww											0.371		0.3		0.18179					2.06, 2.06, 2.06, 2.06	earthworms	Lumbricus rebellus, Aporrectodea rosea, Dendrobaena octaedra, Dendrodrilus rubidus					whole body	Mongstad oil refinery, Norway	Amundsen et al 2008 Norwegian Pollution Control Authority
Perfluorooctanoic acid	45285-51-6	PFOA	0.3							kg-ww/kg-ww											0.371		0.3		0.07791					2.06, 2.06, 2.06, 2.06	earthworms	Lumbricus rebellus, Aporrectodea rosea, Dendrobaena octaedra, Dendrodrilus rubidus					whole body	Mongstad oil refinery, Norway	Amundsen et al 2008 Norwegian Pollution Control Authority
Perfluorodecanoic acid	73829-36-4	PFDA	1.3							kg-ww/kg-ww											0.371		0.3		0.33761					2.06, 2.06, 2.06, 2.06	earthworms	Lumbricus rebellus, Aporrectodea rosea, Dendrobaena octaedra, Dendrodrilus rubidus					whole body	Mongstad oil refinery, Norway	Amundsen et al 2008 Norwegian Pollution Control Authority
Perfluoroundecanoic acid	196859-54-8	PFUnDA	2.9							kg-ww/kg-ww											0.371		0.3		0.75313					2.06, 2.06, 2.06, 2.06	earthworms	Lumbricus rebellus, Aporrectodea rosea, Dendrobaena octaedra, Dendrodrilus rubidus					whole body	Mongstad oil refinery, Norway	Amundsen et al 2008 Norwegian Pollution Control Authority
Perfluorooctane sulfonic acid	1763-23-1	PFOS	0.5							kg-ww/kg-ww											0.167		0.3		0.05845					2.06	earthworm	Eisenia fetida					whole body	laboratory	Amundsen et al 2008 Norwegian Pollution Control Authority		NO				28				0
N-methyl perfluorooctane sulfonamide	31506-32-8	N-MeFOSA	3.2							kg-ww/kg-ww											0.04		0.3		0.0896					2.06	earthworm	Eisenia fetida					whole body	laboratory	Amundsen et al 2008 Norwegian Pollution Control Authority		NO				28				0
Perfluorooctane sulfonic acid	1763-23-1	PFOS	1.4							kg-ww/kg-ww											0.04		0.3		0.0392					2.06	earthworm	Eisenia fetida					whole body	laboratory	Amundsen et al 2008 Norwegian Pollution Control Authority		NO				28				0
Perfluoroundecanoic acid	196859-54-8	PFUnDA	12.4							kg-ww/kg-ww											0.04		0.3		0.3472					2.06	earthworm	Eisenia fetida					whole body	laboratory	Amundsen et al 2008 Norwegian Pollution Control Authority		NO				28				0
Perfluorohexane sulfonic acid	355-46-4	PFHxS	24.8							kg-ww/kg-ww											0.462		0.3		8.02032					2.06	earthworm	Eisenia fetida					whole body	laboratory	Amundsen et al 2008 Norwegian Pollution Control Authority		NO				28				0
Perfluorooctane sulfonic acid	1763-23-1	PFOS	0.7							kg-ww/kg-ww											0.462		0.3		0.22638					2.06	earthworm	Eisenia fetida					whole body	laboratory	Amundsen et al 2008 Norwegian Pollution Control Authority		NO				28				0
6:2 Fluorotelomer sulfonic acid	27619-97-2	6:2 FTSA	3.2							kg-ww/kg-ww											0.008		0.3		0.01792					2.06	earthworm	Eisenia fetida					whole body	laboratory	Amundsen et al 2008 Norwegian Pollution Control Authority		NO				28				0
Perfluorooctane sulfonamide	754-91-6	FOSA	4.8							kg-ww/kg-ww											0.008		0.3		0.02688					2.06	earthworm	Eisenia fetida					whole body	laboratory	Amundsen et al 2008 Norwegian Pollution Control Authority		NO				28				0
Perfluorobutane sulfonic acid	375-73-5	PFBS	3.4							kg-ww/kg-ww											0.008		0.3		0.01904					2.06	earthworm	Eisenia fetida					whole body	laboratory	Amundsen et al 2008 Norwegian Pollution Control Authority		NO				28				0
Perfluorooctane sulfonic acid	1763-23-1	PFOS	6.2							kg-ww/kg-ww											0.008		0.3		0.03472					2.06	earthworm	Eisenia fetida					whole body	laboratory	Amundsen et al 2008 Norwegian Pollution Control Authority		NO				28				0
Perfluorodecane sulfonic acid	335-77-3	PFDS	33.3							kg-ww/kg-ww											0.008		0.3		0.18648					2.06	earthworm	Eisenia fetida					whole body	laboratory	Amundsen et al 2008 Norwegian Pollution Control Authority		NO				28				0
Perfluorodecanoic acid	73829-36-4	PFDA	30.2							kg-ww/kg-ww											0.008		0.3		0.16912					2.06	earthworm	Eisenia fetida					whole body	laboratory	Amundsen et al 2008 Norwegian Pollution Control Authority		NO				28				0
Perfluoroundecanoic acid	196859-54-8	PFUnDA	23							kg-ww/kg-ww											0.008		0.3		0.1288					2.06	earthworm	Eisenia fetida					whole body	laboratory	Amundsen et al 2008 Norwegian Pollution Control Authority		NO				28				0
6:2 Fluorotelomer sulfonic acid	27619-97-2	6:2 FTSA	5.1							kg-ww/kg-ww											0.007		0.3		0.02499					2.06	earthworm	Eisenia fetida					whole body	laboratory	Amundsen et al 2008 Norwegian Pollution Control Authority		NO				28				0
Perfluorooctane sulfonamide	754-91-6	FOSA	1.2							kg-ww/kg-ww											0.007		0.3		0.00588					2.06	earthworm	Eisenia fetida					whole body	laboratory	Amundsen et al 2008 Norwegian Pollution Control Authority		NO				28				0
Perfluorooctane sulfonic acid	1763-23-1	PFOS	3.7							kg-ww/kg-ww											0.007		0.3		0.01813					2.06	earthworm	Eisenia fetida					whole body	laboratory	Amundsen et al 2008 Norwegian Pollution Control Authority		NO				28				0
Perfluoroundecanoic acid	196859-54-8	PFUnDA	13.9							kg-ww/kg-ww											0.007		0.3		0.06811					2.06	earthworm	Eisenia fetida					whole body	laboratory	Amundsen et al 2008 Norwegian Pollution Control Authority		NO				28				0
6:2 Fluorotelomer sulfonic acid	27619-97-2	6:2 FTSA	6.7							kg-ww/kg-ww											0.008		0.3		0.03752					2.06	earthworm	Eisenia fetida					whole body	laboratory	Amundsen et al 2008 Norwegian Pollution Control Authority		NO				28				0
Perfluorooctane sulfonamide	754-91-6	FOSA	0.4							kg-ww/kg-ww											0.008		0.3		0.00224					2.06	earthworm	Eisenia fetida					whole body	laboratory	Amundsen et al 2008 Norwegian Pollution Control Authority		NO				28				0
Perfluorooctane sulfonic acid	1763-23-1	PFOS	2.5							kg-ww/kg-ww											0.008		0.3		0.014					2.06	earthworm	Eisenia fetida					whole body	laboratory	Amundsen et al 2008 Norwegian Pollution Control Authority		NO				28				0
Perfluorooctanoic acid	45285-51-6	PFOA	3.4							kg-ww/kg-ww											0.008		0.3		0.01904					2.06	earthworm	Eisenia fetida					whole body	laboratory	Amundsen et al 2008 Norwegian Pollution Control Authority		NO				28				0
Perfluorononanoic acid	72007-68-2	PFNA	12.8							kg-ww/kg-ww											0.008		0.3		0.07168					2.06	earthworm	Eisenia fetida					whole body	laboratory	Amundsen et al 2008 Norwegian Pollution Control Authority		NO				28				0
Perfluorodecanoic acid	73829-36-4	PFDA	19							kg-ww/kg-ww											0.008		0.3		0.1064					2.06	earthworm	Eisenia fetida					whole body	laboratory	Amundsen et al 2008 Norwegian Pollution Control Authority		NO				28				0
Perfluoroundecanoic acid	196859-54-8	PFUnDA	5.2							kg-ww/kg-ww											0.008		0.3		0.02912					2.06	earthworm	Eisenia fetida					whole body	laboratory	Amundsen et al 2008 Norwegian Pollution Control Authority		NO				28				0
Perfluorododecanoic acid	171978-95-3	PFDoDA	22.6							kg-ww/kg-ww											0.008		0.3		0.12656					2.06	earthworm	Eisenia fetida					whole body	laboratory	Amundsen et al 2008 Norwegian Pollution Control Authority		NO				28				0
Perfluorobutane sulfonic acid	375-73-5	PFBS	4							kg-ww/kg-ww											0.026		0.3		0.0728					2.06	earthworm	Eisenia fetida					whole body	laboratory	Amundsen et al 2008 Norwegian Pollution Control Authority		NO				28				0
Perfluorooctane sulfonic acid	1763-23-1	PFOS	2.9							kg-ww/kg-ww											0.026		0.3		0.05278					2.06	earthworm	Eisenia fetida					whole body	laboratory	Amundsen et al 2008 Norwegian Pollution Control Authority		NO				28				0
Perfluorooctane sulfonic acid	1763-23-1	PFOS	1.5							kg-ww/kg-ww											0.03		0.3		0.0315					2.06	earthworm	Eisenia fetida					whole body	laboratory	Amundsen et al 2008 Norwegian Pollution Control Authority		NO				28				0
Perfluorooctane sulfonic acid	1763-23-1	PFOS	4.1							kg-ww/kg-ww											0.026		0.3		0.07462					2.06	earthworm	Eisenia fetida					whole body	laboratory	Amundsen et al 2008 Norwegian Pollution Control Authority		NO				28				0
Perfluorobutanoic acid	45048-62-2	PFBA	1.63636	0.9						kg-dw/kg-ww											0.029				0.0474545					2.06	earthworm	Eisenia fetida					whole body	laboratory	Braunig et al 2019 Sci Total Environ 646()471-479		no				28				0
Perfluorobutanoic acid	45048-62-2	PFBA	0.396552	0.2						kg-dw/kg-ww											0.005				0.00198276					2.06	earthworm	Eisenia fetida					whole body	laboratory	Braunig et al 2019 Sci Total Environ 646()471-479		no				28				0
Perfluorobutanoic acid	45048-62-2	PFBA	2.3125	1						kg-dw/kg-ww											0.011				0.0254375					2.06	earthworm	Eisenia fetida					whole body	laboratory	Braunig et al 2019 Sci Total Environ 646()471-479		no				28				0
Perfluoropentanoic acid	45167-47-3	PFPeA	1.375	0.5						kg-dw/kg-ww											0.029				0.039875					2.06	earthworm	Eisenia fetida					whole body	laboratory	Braunig et al 2019 Sci Total Environ 646()471-479		no				28				0
Perfluoropentanoic acid	45167-47-3	PFPeA	0.3	0.1						kg-dw/kg-ww											0.005				0.0015					2.06	earthworm	Eisenia fetida					whole body	laboratory	Braunig et al 2019 Sci Total Environ 646()471-479		no				28				0
Perfluoropentanoic acid	45167-47-3	PFPeA	2.4	na						kg-dw/kg-ww											0.011				0.0264					2.06	earthworm	Eisenia fetida					whole body	laboratory	Braunig et al 2019 Sci Total Environ 646()471-479		no				28				0
Perfluorohexanoic acid	92612-52-7	PFHxA	0.338235	0.1						kg-dw/kg-ww											0.029				0.00980882					2.06	earthworm	Eisenia fetida					whole body	laboratory	Braunig et al 2019 Sci Total Environ 646()471-479		no				28				0
Perfluorohexanoic acid	92612-52-7	PFHxA	0.12	0						kg-dw/kg-ww											0.005				0.0006					2.06	earthworm	Eisenia fetida					whole body	laboratory	Braunig et al 2019 Sci Total Environ 646()471-479		no				28				0
Perfluorohexanoic acid	92612-52-7	PFHxA	0.90625	0.3						kg-dw/kg-ww											0.011				0.00996875					2.06	earthworm	Eisenia fetida					whole body	laboratory	Braunig et al 2019 Sci Total Environ 646()471-479		no				28				0
Perfluoroheptanoic acid	120885-29-2	PFHpA	0.172727	0						kg-dw/kg-ww											0.029				0.00500909					2.06	earthworm	Eisenia fetida					whole body	laboratory	Braunig et al 2019 Sci Total Environ 646()471-479		no				28				0
Perfluoroheptanoic acid	120885-29-2	PFHpA	0.136111	0						kg-dw/kg-ww											0.005				0.000680556					2.06	earthworm	Eisenia fetida					whole body	laboratory	Braunig et al 2019 Sci Total Environ 646()471-479		no				28				0
Perfluorooctanoic acid	45285-51-6	PFOA	0.818182	0.1						kg-dw/kg-ww											0.029				0.0237273					2.06	earthworm	Eisenia fetida					whole body	laboratory	Braunig et al 2019 Sci Total Environ 646()471-479		no				28				0
Perfluorooctanoic acid	45285-51-6	PFOA	0.671429	0.1						kg-dw/kg-ww											0.005				0.00335714					2.06	earthworm	Eisenia fetida					whole body	laboratory	Braunig et al 2019 Sci Total Environ 646()471-479		no				28				0
Perfluorooctanoic acid	45285-51-6	PFOA	1.11111	0.8						kg-dw/kg-ww											0.011				0.0122222					2.06	earthworm	Eisenia fetida					whole body	laboratory	Braunig et al 2019 Sci Total Environ 646()471-479		no				28				0
Perfluorononanoic acid	72007-68-2	PFNA	1	0.3						kg-dw/kg-ww											0.029				0.029					2.06	earthworm	Eisenia fetida					whole body	laboratory	Braunig et al 2019 Sci Total Environ 646()471-479		no				28				0
Perfluorononanoic acid	72007-68-2	PFNA	2	0.6						kg-dw/kg-ww											0.005				0.01					2.06	earthworm	Eisenia fetida					whole body	laboratory	Braunig et al 2019 Sci Total Environ 646()471-479		no				28				0
Perfluorodecanoic acid	73829-36-4	PFDA	1.7	0.1						kg-dw/kg-ww											0.029				0.0493					2.06	earthworm	Eisenia fetida					whole body	laboratory	Braunig et al 2019 Sci Total Environ 646()471-479		no				28				0
Perfluorodecanoic acid	73829-36-4	PFDA	3.58333	0.8						kg-dw/kg-ww											0.005				0.0179167					2.06	earthworm	Eisenia fetida					whole body	laboratory	Braunig et al 2019 Sci Total Environ 646()471-479		no				28				0
Perfluoroundecanoic acid	196859-54-8	PFUnDA	4.25926	0.7						kg-dw/kg-ww											0.029				0.123519					2.06	earthworm	Eisenia fetida					whole body	laboratory	Braunig et al 2019 Sci Total Environ 646()471-479		no				28				0
Perfluoroundecanoic acid	196859-54-8	PFUnDA	9.26471	1.7						kg-dw/kg-ww											0.005				0.0463235					2.06	earthworm	Eisenia fetida					whole body	laboratory	Braunig et al 2019 Sci Total Environ 646()471-479		no				28				0
Perfluorododecanoic acid	171978-95-3	PFDoDA	9	1.1						kg-dw/kg-ww											0.029				0.261					2.06	earthworm	Eisenia fetida					whole body	laboratory	Braunig et al 2019 Sci Total Environ 646()471-479		no				28				0
Perfluorododecanoic acid	171978-95-3	PFDoDA	22.7848	6						kg-dw/kg-ww											0.005				0.113924					2.06	earthworm	Eisenia fetida					whole body	laboratory	Braunig et al 2019 Sci Total Environ 646()471-479		no				28				0
Perfluorobutane sulfonic acid	375-73-5	PFBS	5.17949	1.2						kg-dw/kg-ww											0.029				0.150205					2.06	earthworm	Eisenia fetida					whole body	laboratory	Braunig et al 2019 Sci Total Environ 646()471-479		no				28				0
Perfluorobutane sulfonic acid	375-73-5	PFBS	4.8	1.3						kg-dw/kg-ww											0.005				0.024					2.06	earthworm	Eisenia fetida					whole body	laboratory	Braunig et al 2019 Sci Total Environ 646()471-479		no				28				0
Perfluorohexane sulfonic acid	355-46-4	PFHxS	6	1.8						kg-dw/kg-ww											0.029				0.174					2.06	earthworm	Eisenia fetida					whole body	laboratory	Braunig et al 2019 Sci Total Environ 646()471-479		no				28				0
Perfluorohexane sulfonic acid	355-46-4	PFHxS	6.20325	2.6						kg-dw/kg-ww											0.005				0.0310163					2.06	earthworm	Eisenia fetida					whole body	laboratory	Braunig et al 2019 Sci Total Environ 646()471-479		no				28				0
Perfluorohexane sulfonic acid	355-46-4	PFHxS	30.9278	10						kg-dw/kg-ww											0.011				0.340206					2.06	earthworm	Eisenia fetida					whole body	laboratory	Braunig et al 2019 Sci Total Environ 646()471-479		no				28				0
Perfluorooctane sulfonic acid	1763-23-1	PFOS	4.85821	2.1						kg-dw/kg-ww											0.029				0.140888					2.06	earthworm	Eisenia fetida					whole body	laboratory	Braunig et al 2019 Sci Total Environ 646()471-479		no				28				0
Perfluorooctane sulfonic acid	1763-23-1	PFOS	8.18182	3.5						kg-dw/kg-ww											0.005				0.0409091					2.06	earthworm	Eisenia fetida					whole body	laboratory	Braunig et al 2019 Sci Total Environ 646()471-479		no				28				0
Perfluorooctane sulfonic acid	1763-23-1	PFOS	9.55882	1						kg-dw/kg-ww											0.011				0.105147					2.06	earthworm	Eisenia fetida					whole body	laboratory	Braunig et al 2019 Sci Total Environ 646()471-479		no				28				0
Bis[2-(perfluorooctyl)ethyl] phosphate	678-41-1	8:2 diPAP	0.0241908							kg-OC/kg-ww															0.0241908					2.06	red worm	Limnodrilus hoffmeisteri					whole body	laboratory	Chen et al 2019 Environ Intern 133() 105171		YES	0.0027478		g-OC/g-ww/d	28	0.113589		1/d	28
Perfluorooctane sulfonic acid	1763-23-1	PFOS	6.14						arithmetic	kg-dw/kg-ww											0.0096				0.058944					2.06	earthworm	Eisenia fetida	0.3			field contaminated soil, TOC = 0.96%	whole body	laboratory	Das et al 2015 Environ Sci Pollut Res 22()8902–8910						90
Perfluorooctane sulfonic acid	1763-23-1	PFOS	1.65						arithmetic	kg-dw/kg-ww											0.0203				0.033495					2.06	earthworm	Eisenia fetida	0.3			field contaminated soil, TOC=2.03%	whole body	laboratory	Das et al 2015 Environ Sci Pollut Res 22()8902–8910						90
Perfluorooctane sulfonic acid	1763-23-1	PFOS	3.43						arithmetic	kg-dw/kg-ww											0.0096				0.032928					2.06	earthworm	Eisenia fetida	0.3			field contaminated soil, TOC = 0.96%	whole body	laboratory	Das et al 2015 Environ Sci Pollut Res 22()8902–8910						90
Perfluorooctane sulfonic acid	1763-23-1	PFOS	0.52						arithmetic	kg-dw/kg-ww											0.0203				0.010556					2.06	earthworm	Eisenia fetida	0.3			field contaminated soil, TOC=2.03%	whole body	laboratory	Das et al 2015 Environ Sci Pollut Res 22()8902–8910						90
Perfluorooctanoic acid	45285-51-6	PFOA	0.00855							kg-dw/kg-ww											0.016	2			6.84e-05					2.06	earthworm	Eisenia fetida					whole body	laboratory	He et al 2016 Environ Monit Assess 188()424		NO				28				0
Perfluorooctanoic acid	45285-51-6	PFOA	0.00604							kg-dw/kg-ww											0.016	2			4.832e-05					2.06	earthworm	Eisenia fetida					whole body	laboratory	He et al 2016 Environ Monit Assess 188()424		NO				28				0
Perfluorooctanoic acid	45285-51-6	PFOA	0.1812							kg-dw/kg-ww											0.0253	2			0.00229218					2.06	earthworm	Eisenia fetida					whole body	laboratory	He et al 2016 Environ Monit Assess 188()424		NO				28				0
Perfluorooctanoic acid	45285-51-6	PFOA	0.2874							kg-dw/kg-ww											0.0253	2			0.00363561					2.06	earthworm	Eisenia fetida					whole body	laboratory	He et al 2016 Environ Monit Assess 188()424		NO				28				0
Perfluorooctanoic acid	45285-51-6	PFOA										0.95	0.13						kg-OC/kg-ww						0.95					2.06	Lumbriculus	Lumbriculus variegatus				laboratory Spiked sediment, OC=0.0434	whole body	laboratory	Higgins et al 2007 EST 41()4600-4606 Lumbriculus-uptake-depuration			0.0016	0.00011	kg-OC/kg-ww/hr	56	0.00168	0.00019	1/hr	42
Perfluorononanoic acid	72007-68-2	PFNA										1.6	0.4						kg-OC/kg-ww						1.6					2.06	Lumbriculus	Lumbriculus variegatus				laboratory Spiked sediment, OC=0.0434	whole body	laboratory	Higgins et al 2007 EST 41()4600-4606 Lumbriculus-uptake-depuration			0.00109	9e-05	kg-OC/kg-ww/hr	56	0.00068	0.00016	1/hr	42
Perfluorodecanoic acid	73829-36-4	PFDA										1.02	0.23						kg-OC/kg-ww						1.02					2.06	Lumbriculus	Lumbriculus variegatus				laboratory Spiked sediment, OC=0.0434	whole body	laboratory	Higgins et al 2007 EST 41()4600-4606 Lumbriculus-uptake-depuration			0.00116	0.00011	kg-OC/kg-ww/hr	56	0.00114	0.00024	1/hr	42
Perfluoroundecanoic acid	196859-54-8	PFUnDA										0.62	0.12						kg-OC/kg-ww						0.62					2.06	Lumbriculus	Lumbriculus variegatus				laboratory Spiked sediment, OC=0.0434	whole body	laboratory	Higgins et al 2007 EST 41()4600-4606 Lumbriculus-uptake-depuration			0.00116	0.00012	kg-OC/kg-ww/hr	56	0.00188	0.00032	1/hr	42
Perfluorododecanoic acid	171978-95-3	PFDoDA										0.55	0.07						kg-OC/kg-ww						0.55					2.06	Lumbriculus	Lumbriculus variegatus				laboratory Spiked sediment, OC=0.0434	whole body	laboratory	Higgins et al 2007 EST 41()4600-4606 Lumbriculus-uptake-depuration			0.00107	7e-05	kg-OC/kg-ww/hr	56	0.00193	0.00019	1/hr	42
Perfluorooctane sulfonic acid	1763-23-1	PFOS										1.22	0.25						kg-OC/kg-ww						1.22					2.06	Lumbriculus	Lumbriculus variegatus				laboratory Spiked sediment, OC=0.0434	whole body	laboratory	Higgins et al 2007 EST 41()4600-4606 Lumbriculus-uptake-depuration			0.00193	0.0002	kg-OC/kg-ww/hr	56	0.00158	0.00028	1/hr	42
Perfluorodecane sulfonic acid	335-77-3	PFDS										0.5	0.06						kg-OC/kg-ww						0.5					2.06	Lumbriculus	Lumbriculus variegatus				laboratory Spiked sediment, OC=0.0434	whole body	laboratory	Higgins et al 2007 EST 41()4600-4606 Lumbriculus-uptake-depuration			0.00185	0.00014	kg-OC/kg-ww/hr	56	0.00368	0.00033	1/hr	42
N-Ethyl perfluorooctane sulfonamidoacetic acid	2991-50-6	EtFOSAA										0.12	0.03						kg-OC/kg-ww						0.12					2.06	Lumbriculus	Lumbriculus variegatus				laboratory Spiked sediment, OC=0.0434	whole body	laboratory	Higgins et al 2007 EST 41()4600-4606 Lumbriculus-uptake-depuration						56				0
Perfluorooctanoic acid	45285-51-6	PFOA	0.74	0.12						kg-OC/kg-ww															0.74					2.06	Lumbriculus	Lumbriculus variegatus				downstream of municipal wastewater plant A, OC=0.0045	whole body	laboratory	Higgins et al 2007 EST 41()4600-4606 Lumbriculus-uptake-depuration						56				0
Perfluorononanoic acid	72007-68-2	PFNA	0.64	0.05						kg-OC/kg-ww															0.64					2.06	Lumbriculus	Lumbriculus variegatus				downstream of municipal wastewater plant A, OC=0.0045	whole body	laboratory	Higgins et al 2007 EST 41()4600-4606 Lumbriculus-uptake-depuration						56				0
Perfluorodecanoic acid	73829-36-4	PFDA	0.6	0.04						kg-OC/kg-ww															0.6					2.06	Lumbriculus	Lumbriculus variegatus				downstream of municipal wastewater plant A, OC=0.0045	whole body	laboratory	Higgins et al 2007 EST 41()4600-4606 Lumbriculus-uptake-depuration						56				0
Perfluoroundecanoic acid	196859-54-8	PFUnDA	0.44	0.11						kg-OC/kg-ww															0.44					2.06	Lumbriculus	Lumbriculus variegatus				downstream of municipal wastewater plant A, OC=0.0045	whole body	laboratory	Higgins et al 2007 EST 41()4600-4606 Lumbriculus-uptake-depuration						56				0
Perfluorododecanoic acid	171978-95-3	PFDoDA	0.45	0.08						kg-OC/kg-ww															0.45					2.06	Lumbriculus	Lumbriculus variegatus				downstream of municipal wastewater plant A, OC=0.0045	whole body	laboratory	Higgins et al 2007 EST 41()4600-4606 Lumbriculus-uptake-depuration						56				0
Perfluorooctane sulfonic acid	1763-23-1	PFOS	0.83	0.2						kg-OC/kg-ww															0.83					2.06	Lumbriculus	Lumbriculus variegatus				downstream of municipal wastewater plant A, OC=0.0045	whole body	laboratory	Higgins et al 2007 EST 41()4600-4606 Lumbriculus-uptake-depuration						56				0
Perfluorodecane sulfonic acid	335-77-3	PFDS	0.22	0.03						kg-OC/kg-ww															0.22					2.06	Lumbriculus	Lumbriculus variegatus				downstream of municipal wastewater plant A, OC=0.0045	whole body	laboratory	Higgins et al 2007 EST 41()4600-4606 Lumbriculus-uptake-depuration						56				0
Perfluorooctanoic acid	45285-51-6	PFOA	0.52	0.07						kg-OC/kg-ww															0.52					2.06	Lumbriculus	Lumbriculus variegatus				downstream of municipal wastewater plant B, OC=0.0034	whole body	laboratory	Higgins et al 2007 EST 41()4600-4606 Lumbriculus-uptake-depuration						56				0
Perfluorononanoic acid	72007-68-2	PFNA	0.83	0.12						kg-OC/kg-ww															0.83					2.06	Lumbriculus	Lumbriculus variegatus				downstream of municipal wastewater plant B, OC=0.0034	whole body	laboratory	Higgins et al 2007 EST 41()4600-4606 Lumbriculus-uptake-depuration						56				0
Perfluorodecanoic acid	73829-36-4	PFDA	0.59	0.08						kg-OC/kg-ww															0.59					2.06	Lumbriculus	Lumbriculus variegatus				downstream of municipal wastewater plant B, OC=0.0034	whole body	laboratory	Higgins et al 2007 EST 41()4600-4606 Lumbriculus-uptake-depuration						56				0
Perfluoroundecanoic acid	196859-54-8	PFUnDA	0.42	0.09						kg-OC/kg-ww															0.42					2.06	Lumbriculus	Lumbriculus variegatus				downstream of municipal wastewater plant B, OC=0.0034	whole body	laboratory	Higgins et al 2007 EST 41()4600-4606 Lumbriculus-uptake-depuration						56				0
Perfluorododecanoic acid	171978-95-3	PFDoDA	0.42	0.08						kg-OC/kg-ww															0.42					2.06	Lumbriculus	Lumbriculus variegatus				downstream of municipal wastewater plant B, OC=0.0034	whole body	laboratory	Higgins et al 2007 EST 41()4600-4606 Lumbriculus-uptake-depuration						56				0
Perfluorooctane sulfonic acid	1763-23-1	PFOS	0.98	0.19						kg-OC/kg-ww															0.98					2.06	Lumbriculus	Lumbriculus variegatus				downstream of municipal wastewater plant B, OC=0.0034	whole body	laboratory	Higgins et al 2007 EST 41()4600-4606 Lumbriculus-uptake-depuration						56				0
Perfluorodecane sulfonic acid	335-77-3	PFDS	0.32	0.05						kg-OC/kg-ww															0.32					2.06	Lumbriculus	Lumbriculus variegatus				downstream of municipal wastewater plant B, OC=0.0034	whole body	laboratory	Higgins et al 2007 EST 41()4600-4606 Lumbriculus-uptake-depuration						56				0
N-Ethyl perfluorooctane sulfonamidoacetic acid	2991-50-6	EtFOSAA	0.02	0.02						kg-OC/kg-ww															0.02					2.06	Lumbriculus	Lumbriculus variegatus				downstream of municipal wastewater plant B, OC=0.0034	whole body	laboratory	Higgins et al 2007 EST 41()4600-4606 Lumbriculus-uptake-depuration						56				0
Perfluorobutane sulfonic acid	375-73-5	PFBS	174.438							kg-dw/kg-dw											0.0196			0.85	0.512846					2.06	earthworm	Eisenia fetida					whole body	laboratory	Jarjour et al 2022 Journal of Hazardous Materials 423 () 126999		NO				28				0
Perfluorohexane sulfonic acid	355-46-4	PFHxS	214.692							kg-dw/kg-dw											0.0196			0.85	0.631195					2.06	earthworm	Eisenia fetida					whole body	laboratory	Jarjour et al 2022 Journal of Hazardous Materials 423 () 126999		NO				28				0
Perfluoroheptane sulfonic acid	375-92-8	PFHpS	124.644							kg-dw/kg-dw											0.0196			0.85	0.366455					2.06	earthworm	Eisenia fetida					whole body	laboratory	Jarjour et al 2022 Journal of Hazardous Materials 423 () 126999		NO				28				0
Perfluorooctane sulfonic acid	1763-23-1	PFOS	99.7451							kg-dw/kg-dw											0.0196			0.85	0.293251					2.06	earthworm	Eisenia fetida					whole body	laboratory	Jarjour et al 2022 Journal of Hazardous Materials 423 () 126999		NO				28				0
Perfluorobutanoic acid	45048-62-2	PFBA	7.78808							kg-dw/kg-dw											0.0196			0.85	0.022897					2.06	earthworm	Eisenia fetida					whole body	laboratory	Jarjour et al 2022 Journal of Hazardous Materials 423 () 126999		NO				28				0
Perfluoropentanoic acid	45167-47-3	PFPeA	1.33803							kg-dw/kg-dw											0.0196			0.85	0.0039338					2.06	earthworm	Eisenia fetida					whole body	laboratory	Jarjour et al 2022 Journal of Hazardous Materials 423 () 126999		NO				28				0
Perfluorohexanoic acid	92612-52-7	PFHxA	0.816176							kg-dw/kg-dw											0.0196			0.85	0.00239956					2.06	earthworm	Eisenia fetida					whole body	laboratory	Jarjour et al 2022 Journal of Hazardous Materials 423 () 126999		NO				28				0
Perfluoroheptanoic acid	120885-29-2	PFHpA	2.40288							kg-dw/kg-dw											0.0196			0.85	0.00706446					2.06	earthworm	Eisenia fetida					whole body	laboratory	Jarjour et al 2022 Journal of Hazardous Materials 423 () 126999		NO				28				0
Perfluorooctanoic acid	45285-51-6	PFOA	12.86							kg-dw/kg-dw											0.0196			0.85	0.0378084					2.06	earthworm	Eisenia fetida					whole body	laboratory	Jarjour et al 2022 Journal of Hazardous Materials 423 () 126999		NO				28				0
Perfluorononanoic acid	72007-68-2	PFNA	32.9627							kg-dw/kg-dw											0.0196			0.85	0.0969103					2.06	earthworm	Eisenia fetida					whole body	laboratory	Jarjour et al 2022 Journal of Hazardous Materials 423 () 126999		NO				28				0
4:2 Fluorotelomer sulfonate	757124-72-4	4:2 FTS	0.594595							kg-dw/kg-dw											0.0196			0.85	0.00174811					2.06	earthworm	Eisenia fetida					whole body	laboratory	Jarjour et al 2022 Journal of Hazardous Materials 423 () 126999		NO				28				0
6:2 Fluorotelomer sulfonic acid	27619-97-2	6:2 FTSA	150							kg-dw/kg-dw											0.0196			0.85	0.441					2.06	earthworm	Eisenia fetida					whole body	laboratory	Jarjour et al 2022 Journal of Hazardous Materials 423 () 126999		NO				28				0
8:2 Fluorotelomer sulfonic acid	39108-34-4	8:2 FTSA	152.25							kg-dw/kg-dw											0.0196			0.85	0.447615					2.06	earthworm	Eisenia fetida					whole body	laboratory	Jarjour et al 2022 Journal of Hazardous Materials 423 () 126999		NO				28				0
Perfluorooctaneamide betaine	90179-39-8	PFOAB	1.3	0.6						kg-dw/kg-ww											0.053				0.0689					2.06	earthworm	Lumbricus terrestris					whole body	laboratory	Jin et al 2020 Environ Sci Technol 54 () 7378−7387		YES				21				21
Perfluorooctaneamide betaine	90179-39-8	PFOAB	1	0.3						kg-dw/kg-ww											0.053				0.053					2.06	earthworm	Lumbricus terrestris					whole body	laboratory	Jin et al 2020 Environ Sci Technol 54 () 7378−7387		YES				21	0.15		1/d	21
Perfluorooctaneamide betaine	90179-39-8	PFOAB	2.3							kg-dw/kg-ww											0.053				0.1219					2.06	earthworm	Lumbricus terrestris					whole body	laboratory	Jin et al 2020 Environ Sci Technol 54 () 7378−7387		YES				21				21
Perfluorooctanesulfonamido betaine	75046-16-1	PFOSB	0.6	0.4						kg-dw/kg-ww											0.053				0.0318					2.06	earthworm	Lumbricus terrestris					whole body	laboratory	Jin et al 2020 Environ Sci Technol 54 () 7378−7387		YES				21				21
Perfluorooctanesulfonamido betaine	75046-16-1	PFOSB	0.8	0.2						kg-dw/kg-ww											0.053				0.0424					2.06	earthworm	Lumbricus terrestris					whole body	laboratory	Jin et al 2020 Environ Sci Technol 54 () 7378−7387		YES				21	0.42		1/d	21
Perfluorooctanesulfonamido betaine	75046-16-1	PFOSB	1.3							kg-dw/kg-ww											0.053				0.0689					2.06	earthworm	Lumbricus terrestris					whole body	laboratory	Jin et al 2020 Environ Sci Technol 54 () 7378−7387		YES				21				21
Perfluorooctaneamido ammonium	45305-66-6	PFOAAmS	0.5	0.3						kg-dw/kg-ww											0.053				0.0265					2.06	earthworm	Lumbricus terrestris					whole body	laboratory	Jin et al 2020 Environ Sci Technol 54 () 7378−7387		YES				21				21
Perfluorooctaneamido ammonium	45305-66-6	PFOAAmS	0.4	0.2						kg-dw/kg-ww											0.053				0.0212					2.06	earthworm	Lumbricus terrestris					whole body	laboratory	Jin et al 2020 Environ Sci Technol 54 () 7378−7387		YES				21	0.26		1/d	21
Perfluorooctaneamido ammonium	45305-66-6	PFOAAmS	0.9							kg-dw/kg-ww											0.053				0.0477					2.06	earthworm	Lumbricus terrestris					whole body	laboratory	Jin et al 2020 Environ Sci Technol 54 () 7378−7387		YES				21				21
Perfluorooctanesulfonamido ammonium	70225-25-1	PFOSAmS	0.8	0.6						kg-dw/kg-ww											0.053				0.0424					2.06	earthworm	Lumbricus terrestris					whole body	laboratory	Jin et al 2020 Environ Sci Technol 54 () 7378−7387		YES				21				21
Perfluorooctanesulfonamido ammonium	70225-25-1	PFOSAmS	0.4	0.1						kg-dw/kg-ww											0.053				0.0212					2.06	earthworm	Lumbricus terrestris					whole body	laboratory	Jin et al 2020 Environ Sci Technol 54 () 7378−7387		YES				21	0.7		1/d	21
Perfluorooctanesulfonamido ammonium	70225-25-1	PFOSAmS	0.3							kg-dw/kg-ww											0.053				0.0159					2.06	earthworm	Lumbricus terrestris					whole body	laboratory	Jin et al 2020 Environ Sci Technol 54 () 7378−7387		YES				21				21
Perfluorooctanoic acid	45285-51-6	PFOA	0.3	0.3						kg-dw/kg-ww											0.053				0.0159					2.06	earthworm	Lumbricus terrestris					whole body	laboratory	Jin et al 2020 Environ Sci Technol 54 () 7378−7387		YES				21	nr			21
Perfluorooctanoic acid	45285-51-6	PFOA	0.4	0.2						kg-dw/kg-ww											0.053				0.0212					2.06	earthworm	Lumbricus terrestris					whole body	laboratory	Jin et al 2020 Environ Sci Technol 54 () 7378−7387		NO				21	nr			0
Perfluorooctane sulfonic acid	1763-23-1	PFOS	3	1.9						kg-dw/kg-ww											0.053				0.159					2.06	earthworm	Lumbricus terrestris					whole body	laboratory	Jin et al 2020 Environ Sci Technol 54 () 7378−7387		YES				21	nr			21
Perfluorooctane sulfonic acid	1763-23-1	PFOS	4.4	0.6						kg-dw/kg-ww											0.053				0.2332					2.06	earthworm	Lumbricus terrestris					whole body	laboratory	Jin et al 2020 Environ Sci Technol 54 () 7378−7387		NO				21	nr			0
Perfluorobutane sulfonic acid	375-73-5	PFBS	0.92						arithmetic	kg-dw/kg-ww											0.013				0.01196					2.06	earthworm	Eisenia fetida					whole body	laboratory	Karnjanapiboonwong et al 2018 Chemosphere 199()168-173		no				21				0
Perfluorobutane sulfonic acid	375-73-5	PFBS	0.21						arithmetic	kg-dw/kg-ww											0.013				0.00273					2.06	earthworm	Eisenia fetida					whole body	laboratory	Karnjanapiboonwong et al 2018 Chemosphere 199()168-173		no				21				0
Perfluorohexane sulfonic acid	355-46-4	PFHxS	4.69						arithmetic	kg-dw/kg-ww											0.013				0.06097					2.06	earthworm	Eisenia fetida					whole body	laboratory	Karnjanapiboonwong et al 2018 Chemosphere 199()168-173		no				21				0
Perfluorohexane sulfonic acid	355-46-4	PFHxS	0.51						arithmetic	kg-dw/kg-ww											0.013				0.00663					2.06	earthworm	Eisenia fetida					whole body	laboratory	Karnjanapiboonwong et al 2018 Chemosphere 199()168-173		no				21				0
Perfluorononanoic acid	72007-68-2	PFNA	6.61						arithmetic	kg-dw/kg-ww											0.013				0.08593					2.06	earthworm	Eisenia fetida					whole body	laboratory	Karnjanapiboonwong et al 2018 Chemosphere 199()168-173		no				21				0
Perfluorononanoic acid	72007-68-2	PFNA	0.96						arithmetic	kg-dw/kg-ww											0.013				0.01248					2.06	earthworm	Eisenia fetida					whole body	laboratory	Karnjanapiboonwong et al 2018 Chemosphere 199()168-173		no				21				0
Perfluoroheptanoic acid	120885-29-2	PFHpA	1.21						arithmetic	kg-dw/kg-ww											0.013				0.01573					2.06	earthworm	Eisenia fetida					whole body	laboratory	Karnjanapiboonwong et al 2018 Chemosphere 199()168-173		no				21				0
Perfluoroheptanoic acid	120885-29-2	PFHpA	0.25						arithmetic	kg-dw/kg-ww											0.013				0.00325					2.06	earthworm	Eisenia fetida					whole body	laboratory	Karnjanapiboonwong et al 2018 Chemosphere 199()168-173		no				21				0
Perfluorooctanoic acid	45285-51-6	PFOA	1.66667	1.78613						kg-dw/kg-ww											0.014				0.0233333					2.06	Lumbriculus	Lumbriculus variegatus				TOC = 1.4% field sediment from site 1	whole body	laboratory	Lasier_et_al-2011-Environmental_Toxicology_and_Chemistry						28				0
Perfluorodecanoic acid	73829-36-4	PFDA	11.6667	15.0875						kg-dw/kg-ww											0.014				0.163333					2.06	Lumbriculus	Lumbriculus variegatus				TOC = 1.4% field sediment from site 1	whole body	laboratory	Lasier_et_al-2011-Environmental_Toxicology_and_Chemistry						28				0
Perfluorotridecanoic acid	862374-87-6	PFTrDA	41.4286	41.664						kg-dw/kg-ww											0.014				0.58					2.06	Lumbriculus	Lumbriculus variegatus				TOC = 1.4% field sediment from site 1	whole body	laboratory	Lasier_et_al-2011-Environmental_Toxicology_and_Chemistry						28				0
Perfluorotetradecanoic acid	365971-87-5	PFTeDA	31	40.3774						kg-dw/kg-ww											0.014				0.434					2.06	Lumbriculus	Lumbriculus variegatus				TOC = 1.4% field sediment from site 1	whole body	laboratory	Lasier_et_al-2011-Environmental_Toxicology_and_Chemistry						28				0
Perfluorobutane sulfonic acid	375-73-5	PFBS	38.2	36.1147						kg-dw/kg-ww											0.014				0.5348					2.06	Lumbriculus	Lumbriculus variegatus				TOC = 1.4% field sediment from site 1	whole body	laboratory	Lasier_et_al-2011-Environmental_Toxicology_and_Chemistry						28				0
Perfluorooctanoic acid	45285-51-6	PFOA	4	3.18446						kg-dw/kg-ww											0.012				0.048					2.06	Lumbriculus	Lumbriculus variegatus				TOC = 1.2% field sediment from site 2	whole body	laboratory	Lasier_et_al-2011-Environmental_Toxicology_and_Chemistry						28				0
Perfluorononanoic acid	72007-68-2	PFNA	10.25	13.1204						kg-dw/kg-ww											0.012				0.123					2.06	Lumbriculus	Lumbriculus variegatus				TOC = 1.2% field sediment from site 2	whole body	laboratory	Lasier_et_al-2011-Environmental_Toxicology_and_Chemistry						28				0
Perfluorodecanoic acid	73829-36-4	PFDA	12.72	7.75399						kg-dw/kg-ww											0.012				0.15264					2.06	Lumbriculus	Lumbriculus variegatus				TOC = 1.2% field sediment from site 2	whole body	laboratory	Lasier_et_al-2011-Environmental_Toxicology_and_Chemistry						28				0
Perfluoroundecanoic acid	196859-54-8	PFUnDA	16.0833	4.60557						kg-dw/kg-ww											0.012				0.193					2.06	Lumbriculus	Lumbriculus variegatus				TOC = 1.2% field sediment from site 2	whole body	laboratory	Lasier_et_al-2011-Environmental_Toxicology_and_Chemistry						28				0
Perfluorododecanoic acid	171978-95-3	PFDoDA	18.47	4.39027						kg-dw/kg-ww											0.012				0.22164					2.06	Lumbriculus	Lumbriculus variegatus				TOC = 1.2% field sediment from site 2	whole body	laboratory	Lasier_et_al-2011-Environmental_Toxicology_and_Chemistry						28				0
Perfluorotridecanoic acid	862374-87-6	PFTrDA	29.6667	11.5204						kg-dw/kg-ww											0.012				0.356					2.06	Lumbriculus	Lumbriculus variegatus				TOC = 1.2% field sediment from site 2	whole body	laboratory	Lasier_et_al-2011-Environmental_Toxicology_and_Chemistry						28				0
Perfluorotetradecanoic acid	365971-87-5	PFTeDA	30.2692	14.4407						kg-dw/kg-ww											0.012				0.363231					2.06	Lumbriculus	Lumbriculus variegatus				TOC = 1.2% field sediment from site 2	whole body	laboratory	Lasier_et_al-2011-Environmental_Toxicology_and_Chemistry						28				0
Perfluorooctane sulfonic acid	1763-23-1	PFOS	22.6301	15.4433						kg-dw/kg-ww											0.012				0.271561					2.06	Lumbriculus	Lumbriculus variegatus				TOC = 1.2% field sediment from site 2	whole body	laboratory	Lasier_et_al-2011-Environmental_Toxicology_and_Chemistry						28				0
Perfluorohexanoic acid	92612-52-7	PFHxA	2.46667	2.49072						kg-dw/kg-ww											0.0103				0.0254067					2.06	Lumbriculus	Lumbriculus variegatus				TOC = 1.03% field sediment from site 3	whole body	laboratory	Lasier_et_al-2011-Environmental_Toxicology_and_Chemistry						28				0
Perfluoroheptanoic acid	120885-29-2	PFHpA	3.25	2.48811						kg-dw/kg-ww											0.0103				0.033475					2.06	Lumbriculus	Lumbriculus variegatus				TOC = 1.03% field sediment from site 3	whole body	laboratory	Lasier_et_al-2011-Environmental_Toxicology_and_Chemistry						28				0
Perfluorooctanoic acid	45285-51-6	PFOA	2.78378	1.67073						kg-dw/kg-ww											0.0103				0.028673					2.06	Lumbriculus	Lumbriculus variegatus				TOC = 1.03% field sediment from site 3	whole body	laboratory	Lasier_et_al-2011-Environmental_Toxicology_and_Chemistry						28				0
Perfluorononanoic acid	72007-68-2	PFNA	9.12	4.60447						kg-dw/kg-ww											0.0103				0.093936					2.06	Lumbriculus	Lumbriculus variegatus				TOC = 1.03% field sediment from site 3	whole body	laboratory	Lasier_et_al-2011-Environmental_Toxicology_and_Chemistry						28				0
Perfluorodecanoic acid	73829-36-4	PFDA	11.6557	6.72805						kg-dw/kg-ww											0.0103				0.120053					2.06	Lumbriculus	Lumbriculus variegatus				TOC = 1.03% field sediment from site 3	whole body	laboratory	Lasier_et_al-2011-Environmental_Toxicology_and_Chemistry						28				0
Perfluoroundecanoic acid	196859-54-8	PFUnDA	13.2586	6.03082						kg-dw/kg-ww											0.0103				0.136563					2.06	Lumbriculus	Lumbriculus variegatus				TOC = 1.03% field sediment from site 3	whole body	laboratory	Lasier_et_al-2011-Environmental_Toxicology_and_Chemistry						28				0
Perfluorododecanoic acid	171978-95-3	PFDoDA	12.2349	10.4191						kg-dw/kg-ww											0.0103				0.12602					2.06	Lumbriculus	Lumbriculus variegatus				TOC = 1.03% field sediment from site 3	whole body	laboratory	Lasier_et_al-2011-Environmental_Toxicology_and_Chemistry						28				0
Perfluorotridecanoic acid	862374-87-6	PFTrDA	21.9592	12.9857						kg-dw/kg-ww											0.0103				0.22618					2.06	Lumbriculus	Lumbriculus variegatus				TOC = 1.03% field sediment from site 3	whole body	laboratory	Lasier_et_al-2011-Environmental_Toxicology_and_Chemistry						28				0
Perfluorotetradecanoic acid	365971-87-5	PFTeDA	20.2754	18.795						kg-dw/kg-ww											0.0103				0.208837					2.06	Lumbriculus	Lumbriculus variegatus				TOC = 1.03% field sediment from site 3	whole body	laboratory	Lasier_et_al-2011-Environmental_Toxicology_and_Chemistry						28				0
Perfluorobutane sulfonic acid	375-73-5	PFBS	30	22.3575						kg-dw/kg-ww											0.0103				0.309					2.06	Lumbriculus	Lumbriculus variegatus				TOC = 1.03% field sediment from site 3	whole body	laboratory	Lasier_et_al-2011-Environmental_Toxicology_and_Chemistry						28				0
Perfluorohexane sulfonic acid	355-46-4	PFHxS	41.2857	36.8763						kg-dw/kg-ww											0.0103				0.425243					2.06	Lumbriculus	Lumbriculus variegatus				TOC = 1.03% field sediment from site 3	whole body	laboratory	Lasier_et_al-2011-Environmental_Toxicology_and_Chemistry						28				0
Perfluorooctane sulfonic acid	1763-23-1	PFOS	21.2956	15.4639						kg-dw/kg-ww											0.0103				0.219344					2.06	Lumbriculus	Lumbriculus variegatus				TOC = 1.03% field sediment from site 3	whole body	laboratory	Lasier_et_al-2011-Environmental_Toxicology_and_Chemistry						28				0
Perfluorohexanoic acid	92612-52-7	PFHxA	3.275	5.85932						kg-dw/kg-ww											0.018				0.05895					2.06	Lumbriculus	Lumbriculus variegatus				TOC = 1.8% field sediment from site 4	whole body	laboratory	Lasier_et_al-2011-Environmental_Toxicology_and_Chemistry						28				0
Perfluoroheptanoic acid	120885-29-2	PFHpA	11	17.1825						kg-dw/kg-ww											0.018				0.198					2.06	Lumbriculus	Lumbriculus variegatus				TOC = 1.8% field sediment from site 4	whole body	laboratory	Lasier_et_al-2011-Environmental_Toxicology_and_Chemistry						28				0
Perfluorooctanoic acid	45285-51-6	PFOA	5.98985	10.2551						kg-dw/kg-ww											0.018				0.107817					2.06	Lumbriculus	Lumbriculus variegatus				TOC = 1.8% field sediment from site 4	whole body	laboratory	Lasier_et_al-2011-Environmental_Toxicology_and_Chemistry						28				0
Perfluorononanoic acid	72007-68-2	PFNA	16.2353	20.8072						kg-dw/kg-ww											0.018				0.292235					2.06	Lumbriculus	Lumbriculus variegatus				TOC = 1.8% field sediment from site 4	whole body	laboratory	Lasier_et_al-2011-Environmental_Toxicology_and_Chemistry						28				0
Perfluorodecanoic acid	73829-36-4	PFDA	16.4335	11.768						kg-dw/kg-ww											0.018				0.295803					2.06	Lumbriculus	Lumbriculus variegatus				TOC = 1.8% field sediment from site 4	whole body	laboratory	Lasier_et_al-2011-Environmental_Toxicology_and_Chemistry						28				0
Perfluoroundecanoic acid	196859-54-8	PFUnDA	15.2868	9.23938						kg-dw/kg-ww											0.018				0.275163					2.06	Lumbriculus	Lumbriculus variegatus				TOC = 1.8% field sediment from site 4	whole body	laboratory	Lasier_et_al-2011-Environmental_Toxicology_and_Chemistry						28				0
Perfluorododecanoic acid	171978-95-3	PFDoDA	18.9174	9.1764						kg-dw/kg-ww											0.018				0.340513					2.06	Lumbriculus	Lumbriculus variegatus				TOC = 1.8% field sediment from site 4	whole body	laboratory	Lasier_et_al-2011-Environmental_Toxicology_and_Chemistry						28				0
Perfluorotridecanoic acid	862374-87-6	PFTrDA	34.4949	22.9359						kg-dw/kg-ww											0.018				0.620909					2.06	Lumbriculus	Lumbriculus variegatus				TOC = 1.8% field sediment from site 4	whole body	laboratory	Lasier_et_al-2011-Environmental_Toxicology_and_Chemistry						28				0
Perfluorotetradecanoic acid	365971-87-5	PFTeDA	38.7059	22.7181						kg-dw/kg-ww											0.018				0.696706					2.06	Lumbriculus	Lumbriculus variegatus				TOC = 1.8% field sediment from site 4	whole body	laboratory	Lasier_et_al-2011-Environmental_Toxicology_and_Chemistry						28				0
Perfluorobutane sulfonic acid	375-73-5	PFBS	20.7059	6.14585						kg-dw/kg-ww											0.018				0.372706					2.06	Lumbriculus	Lumbriculus variegatus				TOC = 1.8% field sediment from site 4	whole body	laboratory	Lasier_et_al-2011-Environmental_Toxicology_and_Chemistry						28				0
Perfluorohexane sulfonic acid	355-46-4	PFHxS	71.8235	72.9389						kg-dw/kg-ww											0.018				1.29282					2.06	Lumbriculus	Lumbriculus variegatus				TOC = 1.8% field sediment from site 4	whole body	laboratory	Lasier_et_al-2011-Environmental_Toxicology_and_Chemistry						28				0
Perfluorooctane sulfonic acid	1763-23-1	PFOS	31.7418	30.3745						kg-dw/kg-ww											0.018				0.571353					2.06	Lumbriculus	Lumbriculus variegatus				TOC = 1.8% field sediment from site 4	whole body	laboratory	Lasier_et_al-2011-Environmental_Toxicology_and_Chemistry						28				0
Perfluoroheptanoic acid	120885-29-2	PFHpA	10.7143	3.47678						kg-dw/kg-ww											0.0153				0.163929					2.06	Lumbriculus	Lumbriculus variegatus				TOC = 1.53% field sediment from site 5	whole body	laboratory	Lasier_et_al-2011-Environmental_Toxicology_and_Chemistry						28				0
Perfluorooctanoic acid	45285-51-6	PFOA	4.09091	1.9175						kg-dw/kg-ww											0.0153				0.0625909					2.06	Lumbriculus	Lumbriculus variegatus				TOC = 1.53% field sediment from site 5	whole body	laboratory	Lasier_et_al-2011-Environmental_Toxicology_and_Chemistry						28				0
Perfluorononanoic acid	72007-68-2	PFNA	12	8.26608						kg-dw/kg-ww											0.0153				0.1836					2.06	Lumbriculus	Lumbriculus variegatus				TOC = 1.53% field sediment from site 5	whole body	laboratory	Lasier_et_al-2011-Environmental_Toxicology_and_Chemistry						28				0
Perfluorodecanoic acid	73829-36-4	PFDA	17.404	11.4404						kg-dw/kg-ww											0.0153				0.266281					2.06	Lumbriculus	Lumbriculus variegatus				TOC = 1.53% field sediment from site 5	whole body	laboratory	Lasier_et_al-2011-Environmental_Toxicology_and_Chemistry						28				0
Perfluoroundecanoic acid	196859-54-8	PFUnDA	19.46	11.488						kg-dw/kg-ww											0.0153				0.297738					2.06	Lumbriculus	Lumbriculus variegatus				TOC = 1.53% field sediment from site 5	whole body	laboratory	Lasier_et_al-2011-Environmental_Toxicology_and_Chemistry						28				0
Perfluorododecanoic acid	171978-95-3	PFDoDA	25.246	11.1598						kg-dw/kg-ww											0.0153				0.386264					2.06	Lumbriculus	Lumbriculus variegatus				TOC = 1.53% field sediment from site 5	whole body	laboratory	Lasier_et_al-2011-Environmental_Toxicology_and_Chemistry						28				0
Perfluorotridecanoic acid	862374-87-6	PFTrDA	40.8475	17.0633						kg-dw/kg-ww											0.0153				0.624966					2.06	Lumbriculus	Lumbriculus variegatus				TOC = 1.53% field sediment from site 5	whole body	laboratory	Lasier_et_al-2011-Environmental_Toxicology_and_Chemistry						28				0
Perfluorotetradecanoic acid	365971-87-5	PFTeDA	43.1667	16.5278						kg-dw/kg-ww											0.0153				0.66045					2.06	Lumbriculus	Lumbriculus variegatus				TOC = 1.53% field sediment from site 5	whole body	laboratory	Lasier_et_al-2011-Environmental_Toxicology_and_Chemistry						28				0
Perfluorobutane sulfonic acid	375-73-5	PFBS	29	5.1633						kg-dw/kg-ww											0.0153				0.4437					2.06	Lumbriculus	Lumbriculus variegatus				TOC = 1.53% field sediment from site 5	whole body	laboratory	Lasier_et_al-2011-Environmental_Toxicology_and_Chemistry						28				0
Perfluorooctane sulfonic acid	1763-23-1	PFOS	35.2725	18.8403						kg-dw/kg-ww											0.0153				0.53967					2.06	Lumbriculus	Lumbriculus variegatus				TOC = 1.53% field sediment from site 5	whole body	laboratory	Lasier_et_al-2011-Environmental_Toxicology_and_Chemistry						28				0
Perfluoroheptanoic acid	120885-29-2	PFHpA	19.75	6.2455						kg-dw/kg-ww											0.0193				0.381175					2.06	Lumbriculus	Lumbriculus variegatus				TOC = 1.93% field sediment from site 6	whole body	laboratory	Lasier_et_al-2011-Environmental_Toxicology_and_Chemistry						28				0
Perfluorooctanoic acid	45285-51-6	PFOA	4.48936	0.794249						kg-dw/kg-ww											0.0193				0.0866447					2.06	Lumbriculus	Lumbriculus variegatus				TOC = 1.93% field sediment from site 6	whole body	laboratory	Lasier_et_al-2011-Environmental_Toxicology_and_Chemistry						28				0
Perfluorononanoic acid	72007-68-2	PFNA	12.4286	2.1092						kg-dw/kg-ww											0.0193				0.239871					2.06	Lumbriculus	Lumbriculus variegatus				TOC = 1.93% field sediment from site 6	whole body	laboratory	Lasier_et_al-2011-Environmental_Toxicology_and_Chemistry						28				0
Perfluorodecanoic acid	73829-36-4	PFDA	16.8804	4.59196						kg-dw/kg-ww											0.0193				0.325791					2.06	Lumbriculus	Lumbriculus variegatus				TOC = 1.93% field sediment from site 6	whole body	laboratory	Lasier_et_al-2011-Environmental_Toxicology_and_Chemistry						28				0
Perfluoroundecanoic acid	196859-54-8	PFUnDA	17.0935	4.76169						kg-dw/kg-ww											0.0193				0.329904					2.06	Lumbriculus	Lumbriculus variegatus				TOC = 1.93% field sediment from site 6	whole body	laboratory	Lasier_et_al-2011-Environmental_Toxicology_and_Chemistry						28				0
Perfluorododecanoic acid	171978-95-3	PFDoDA	22.0471	4.23512						kg-dw/kg-ww											0.0193				0.42551					2.06	Lumbriculus	Lumbriculus variegatus				TOC = 1.93% field sediment from site 6	whole body	laboratory	Lasier_et_al-2011-Environmental_Toxicology_and_Chemistry						28				0
Perfluorotridecanoic acid	862374-87-6	PFTrDA	41.3	6.45127						kg-dw/kg-ww											0.0193				0.79709					2.06	Lumbriculus	Lumbriculus variegatus				TOC = 1.93% field sediment from site 6	whole body	laboratory	Lasier_et_al-2011-Environmental_Toxicology_and_Chemistry						28				0
Perfluorotetradecanoic acid	365971-87-5	PFTeDA	44.7059	6.60074						kg-dw/kg-ww											0.0193				0.862824					2.06	Lumbriculus	Lumbriculus variegatus				TOC = 1.93% field sediment from site 6	whole body	laboratory	Lasier_et_al-2011-Environmental_Toxicology_and_Chemistry						28				0
Perfluorobutane sulfonic acid	375-73-5	PFBS	13.7727	6.04747						kg-dw/kg-ww											0.0193				0.265814					2.06	Lumbriculus	Lumbriculus variegatus				TOC = 1.93% field sediment from site 6	whole body	laboratory	Lasier_et_al-2011-Environmental_Toxicology_and_Chemistry						28				0
Perfluorooctane sulfonic acid	1763-23-1	PFOS	35.1306	10.7536						kg-dw/kg-ww											0.0193				0.67802					2.06	Lumbriculus	Lumbriculus variegatus				TOC = 1.93% field sediment from site 6	whole body	laboratory	Lasier_et_al-2011-Environmental_Toxicology_and_Chemistry						28				0
Perfluoroheptanoic acid	120885-29-2	PFHpA	10.5556	6.46738						kg-dw/kg-ww											0.02				0.211111					2.06	Lumbriculus	Lumbriculus variegatus				TOC = 2.00% field sediment from site 7	whole body	laboratory	Lasier_et_al-2011-Environmental_Toxicology_and_Chemistry						28				0
Perfluorooctanoic acid	45285-51-6	PFOA	4.86667	1.7547						kg-dw/kg-ww											0.02				0.0973333					2.06	Lumbriculus	Lumbriculus variegatus				TOC = 2.00% field sediment from site 7	whole body	laboratory	Lasier_et_al-2011-Environmental_Toxicology_and_Chemistry						28				0
Perfluorononanoic acid	72007-68-2	PFNA	15.8889	4.01961						kg-dw/kg-ww											0.02				0.317778					2.06	Lumbriculus	Lumbriculus variegatus				TOC = 2.00% field sediment from site 7	whole body	laboratory	Lasier_et_al-2011-Environmental_Toxicology_and_Chemistry						28				0
Perfluorodecanoic acid	73829-36-4	PFDA	18.8914	2.62448						kg-dw/kg-ww											0.02				0.377828					2.06	Lumbriculus	Lumbriculus variegatus				TOC = 2.00% field sediment from site 7	whole body	laboratory	Lasier_et_al-2011-Environmental_Toxicology_and_Chemistry						28				0
Perfluoroundecanoic acid	196859-54-8	PFUnDA	19.6657	3.36623						kg-dw/kg-ww											0.02				0.393314					2.06	Lumbriculus	Lumbriculus variegatus				TOC = 2.00% field sediment from site 7	whole body	laboratory	Lasier_et_al-2011-Environmental_Toxicology_and_Chemistry						28				0
Perfluorododecanoic acid	171978-95-3	PFDoDA	22.64	3.85545						kg-dw/kg-ww											0.02				0.4528					2.06	Lumbriculus	Lumbriculus variegatus				TOC = 2.00% field sediment from site 7	whole body	laboratory	Lasier_et_al-2011-Environmental_Toxicology_and_Chemistry						28				0
Perfluorotridecanoic acid	862374-87-6	PFTrDA	38.5054	7.32615						kg-dw/kg-ww											0.02				0.770108					2.06	Lumbriculus	Lumbriculus variegatus				TOC = 2.00% field sediment from site 7	whole body	laboratory	Lasier_et_al-2011-Environmental_Toxicology_and_Chemistry						28				0
Perfluorotetradecanoic acid	365971-87-5	PFTeDA	40.4857	8.57877						kg-dw/kg-ww											0.02				0.809714					2.06	Lumbriculus	Lumbriculus variegatus				TOC = 2.00% field sediment from site 7	whole body	laboratory	Lasier_et_al-2011-Environmental_Toxicology_and_Chemistry						28				0
Perfluorobutane sulfonic acid	375-73-5	PFBS	13.15	3.50146						kg-dw/kg-ww											0.02				0.263					2.06	Lumbriculus	Lumbriculus variegatus				TOC = 2.00% field sediment from site 7	whole body	laboratory	Lasier_et_al-2011-Environmental_Toxicology_and_Chemistry						28				0
Perfluorooctane sulfonic acid	1763-23-1	PFOS	34.1713	7.01136						kg-dw/kg-ww											0.02				0.683425					2.06	Lumbriculus	Lumbriculus variegatus				TOC = 2.00% field sediment from site 7	whole body	laboratory	Lasier_et_al-2011-Environmental_Toxicology_and_Chemistry						28				0
Perfluoroheptanoic acid	120885-29-2	PFHpA	8	10.0166						kg-dw/kg-ww											0.008				0.064					2.06	Lumbriculus	Lumbriculus variegatus				TOC = 0.8% field sediment from site 8	whole body	laboratory	Lasier_et_al-2011-Environmental_Toxicology_and_Chemistry						28				0
Perfluorooctanoic acid	45285-51-6	PFOA	3.65385	3.5035						kg-dw/kg-ww											0.008				0.0292308					2.06	Lumbriculus	Lumbriculus variegatus				TOC = 0.8% field sediment from site 8	whole body	laboratory	Lasier_et_al-2011-Environmental_Toxicology_and_Chemistry						28				0
Perfluorononanoic acid	72007-68-2	PFNA	12.8571	9.83382						kg-dw/kg-ww											0.008				0.102857					2.06	Lumbriculus	Lumbriculus variegatus				TOC = 0.8% field sediment from site 8	whole body	laboratory	Lasier_et_al-2011-Environmental_Toxicology_and_Chemistry						28				0
Perfluorodecanoic acid	73829-36-4	PFDA	17.4286	15.0462						kg-dw/kg-ww											0.008				0.139429					2.06	Lumbriculus	Lumbriculus variegatus				TOC = 0.8% field sediment from site 8	whole body	laboratory	Lasier_et_al-2011-Environmental_Toxicology_and_Chemistry						28				0
Perfluoroundecanoic acid	196859-54-8	PFUnDA	34.8485	33.6662						kg-dw/kg-ww											0.008				0.278788					2.06	Lumbriculus	Lumbriculus variegatus				TOC = 0.8% field sediment from site 8	whole body	laboratory	Lasier_et_al-2011-Environmental_Toxicology_and_Chemistry						28				0
Perfluorododecanoic acid	171978-95-3	PFDoDA	28.3469	48.3097						kg-dw/kg-ww											0.008				0.226776					2.06	Lumbriculus	Lumbriculus variegatus				TOC = 0.8% field sediment from site 8	whole body	laboratory	Lasier_et_al-2011-Environmental_Toxicology_and_Chemistry						28				0
Perfluorotridecanoic acid	862374-87-6	PFTrDA	52.2857	87.1542						kg-dw/kg-ww											0.008				0.418286					2.06	Lumbriculus	Lumbriculus variegatus				TOC = 0.8% field sediment from site 8	whole body	laboratory	Lasier_et_al-2011-Environmental_Toxicology_and_Chemistry						28				0
Perfluorotetradecanoic acid	365971-87-5	PFTeDA	44.3333	85.0322						kg-dw/kg-ww											0.008				0.354667					2.06	Lumbriculus	Lumbriculus variegatus				TOC = 0.8% field sediment from site 8	whole body	laboratory	Lasier_et_al-2011-Environmental_Toxicology_and_Chemistry						28				0
Perfluorobutane sulfonic acid	375-73-5	PFBS	23.6	5.50948						kg-dw/kg-ww											0.008				0.1888					2.06	Lumbriculus	Lumbriculus variegatus				TOC = 0.8% field sediment from site 8	whole body	laboratory	Lasier_et_al-2011-Environmental_Toxicology_and_Chemistry						28				0
Perfluorooctane sulfonic acid	1763-23-1	PFOS	34.5542	43.6232						kg-dw/kg-ww											0.008				0.276434					2.06	Lumbriculus	Lumbriculus variegatus				TOC = 0.8% field sediment from site 8	whole body	laboratory	Lasier_et_al-2011-Environmental_Toxicology_and_Chemistry						28				0
Perfluorooctane sulfonic acid	1763-23-1	PFOS	24	22						kg-dw/kg-ww											0.0175				0.42		3.2			2.06	worms	Capitellidae					whole body	Mai Po Marshes, Hong Kong	Loi et al 2011 EST 45()5506-5513
N-Ethyl perfluorooctane sulfonamidoacetic acid	2991-50-6	EtFOSAA	8.1	0.01						kg-dw/kg-ww											0.0175				0.14175		3.2			2.06	worms	Capitellidae					whole body	Mai Po Marshes, Hong Kong	Loi et al 2011 EST 45()5506-5513
Perfluorotetradecanoic acid	365971-87-5	PFTeDA	46	18						kg-dw/kg-ww											0.0175				0.805		3.2			2.06	worms	Capitellidae					whole body	Mai Po Marshes, Hong Kong	Loi et al 2011 EST 45()5506-5513
Perfluorododecanoic acid	171978-95-3	PFDoDA	15	6.3						kg-dw/kg-ww											0.0175				0.2625		3.2			2.06	worms	Capitellidae					whole body	Mai Po Marshes, Hong Kong	Loi et al 2011 EST 45()5506-5513
Perfluoroundecanoic acid	196859-54-8	PFUnDA	6.4	3.4						kg-dw/kg-ww											0.0175				0.112		3.2			2.06	worms	Capitellidae					whole body	Mai Po Marshes, Hong Kong	Loi et al 2011 EST 45()5506-5513
Perfluorodecanoic acid	73829-36-4	PFDA	6.9	9						kg-dw/kg-ww											0.0175				0.12075		3.2			2.06	worms	Capitellidae					whole body	Mai Po Marshes, Hong Kong	Loi et al 2011 EST 45()5506-5513
Perfluorooctane sulfonic acid	1763-23-1	PFOS	1.7	0.5						kg-dw/kg-ww											0.0175				0.02975					2.06	worms	Nereidae					whole body	Mai Po Marshes, Hong Kong	Loi et al 2011 EST 45()5506-5513
N-Ethyl perfluorooctane sulfonamidoacetic acid	2991-50-6	EtFOSAA	1.9	2.4						kg-dw/kg-ww											0.0175				0.03325					2.06	worms	Nereidae					whole body	Mai Po Marshes, Hong Kong	Loi et al 2011 EST 45()5506-5513
Perfluorotetradecanoic acid	365971-87-5	PFTeDA	3.1	2.7						kg-dw/kg-ww											0.0175				0.05425					2.06	worms	Nereidae					whole body	Mai Po Marshes, Hong Kong	Loi et al 2011 EST 45()5506-5513
Perfluorododecanoic acid	171978-95-3	PFDoDA	2	0.8						kg-dw/kg-ww											0.0175				0.035					2.06	worms	Nereidae					whole body	Mai Po Marshes, Hong Kong	Loi et al 2011 EST 45()5506-5513
Perfluoroundecanoic acid	196859-54-8	PFUnDA	2.3	1.7						kg-dw/kg-ww											0.0175				0.04025					2.06	worms	Nereidae					whole body	Mai Po Marshes, Hong Kong	Loi et al 2011 EST 45()5506-5513
Perfluorodecanoic acid	73829-36-4	PFDA	3.2	3.6						kg-dw/kg-ww											0.0175				0.056					2.06	worms	Nereidae					whole body	Mai Po Marshes, Hong Kong	Loi et al 2011 EST 45()5506-5513
Perfluorooctane sulfonic acid	1763-23-1	PFOS	8.4	6.6						kg-dw/kg-ww											0.0175				0.147					2.06	worms	Sabellidae					whole body	Mai Po Marshes, Hong Kong	Loi et al 2011 EST 45()5506-5513
N-Ethyl perfluorooctane sulfonamidoacetic acid	2991-50-6	EtFOSAA	5.3	1.6						kg-dw/kg-ww											0.0175				0.09275					2.06	worms	Sabellidae					whole body	Mai Po Marshes, Hong Kong	Loi et al 2011 EST 45()5506-5513
Perfluorotetradecanoic acid	365971-87-5	PFTeDA	4.2	3.7						kg-dw/kg-ww											0.0175				0.0735					2.06	worms	Sabellidae					whole body	Mai Po Marshes, Hong Kong	Loi et al 2011 EST 45()5506-5513
Perfluorododecanoic acid	171978-95-3	PFDoDA	15							kg-dw/kg-ww											0.0175				0.2625					2.06	worms	Sabellidae					whole body	Mai Po Marshes, Hong Kong	Loi et al 2011 EST 45()5506-5513
Perfluoroundecanoic acid	196859-54-8	PFUnDA	3.6	0.6						kg-dw/kg-ww											0.0175				0.063					2.06	worms	Sabellidae					whole body	Mai Po Marshes, Hong Kong	Loi et al 2011 EST 45()5506-5513
Perfluorodecanoic acid	73829-36-4	PFDA	8.3	4.3						kg-dw/kg-ww											0.0175				0.14525					2.06	worms	Sabellidae					whole body	Mai Po Marshes, Hong Kong	Loi et al 2011 EST 45()5506-5513
Perfluorobutanoic acid	45048-62-2	PFBA	59							kg-dw/kg-dw											0.026			0.85	0.2301					2.06	earthworm	Eisenia fetida	0.565				whole body	Canadian Airport	Munoz et al 2020 EST 54() 1687-1697
Perfluoropentanoic acid	45167-47-3	PFPeA	26							kg-dw/kg-dw											0.026			0.85	0.1014					2.06	earthworm	Eisenia fetida	0.565				whole body	Canadian Airport	Munoz et al 2020 EST 54() 1687-1697
Perfluorohexanoic acid	92612-52-7	PFHxA	16							kg-dw/kg-dw											0.026			0.85	0.0624					2.06	earthworm	Eisenia fetida	0.565				whole body	Canadian Airport	Munoz et al 2020 EST 54() 1687-1697
Perfluorooctanoic acid	45285-51-6	PFOA	17							kg-dw/kg-dw											0.026			0.85	0.0663					2.06	earthworm	Eisenia fetida	0.565				whole body	Canadian Airport	Munoz et al 2020 EST 54() 1687-1697
Perfluorononanoic acid	72007-68-2	PFNA	36							kg-dw/kg-dw											0.026			0.85	0.1404					2.06	earthworm	Eisenia fetida	0.565				whole body	Canadian Airport	Munoz et al 2020 EST 54() 1687-1697
Perfluorodecanoic acid	73829-36-4	PFDA	139							kg-dw/kg-dw											0.026			0.85	0.5421					2.06	earthworm	Eisenia fetida	0.565				whole body	Canadian Airport	Munoz et al 2020 EST 54() 1687-1697
Perfluoroundecanoic acid	196859-54-8	PFUnDA	260							kg-dw/kg-dw											0.026			0.85	1.014					2.06	earthworm	Eisenia fetida	0.565				whole body	Canadian Airport	Munoz et al 2020 EST 54() 1687-1697
Perfluorododecanoic acid	171978-95-3	PFDoDA	585							kg-dw/kg-dw											0.026			0.85	2.2815					2.06	earthworm	Eisenia fetida	0.565				whole body	Canadian Airport	Munoz et al 2020 EST 54() 1687-1697
Perfluorotridecanoic acid	862374-87-6	PFTrDA	1506							kg-dw/kg-dw											0.026			0.85	5.8734					2.06	earthworm	Eisenia fetida	0.565				whole body	Canadian Airport	Munoz et al 2020 EST 54() 1687-1697
Perfluorotetradecanoic acid	365971-87-5	PFTeDA	1205							kg-dw/kg-dw											0.026			0.85	4.6995					2.06	earthworm	Eisenia fetida	0.565				whole body	Canadian Airport	Munoz et al 2020 EST 54() 1687-1697
Perfluorohexadecanoic acid	67905-19-5	PFHxDA	535							kg-dw/kg-dw											0.026			0.85	2.0865					2.06	earthworm	Eisenia fetida	0.565				whole body	Canadian Airport	Munoz et al 2020 EST 54() 1687-1697
Perfluorobutane sulfonic acid	375-73-5	PFBS	2.5							kg-dw/kg-dw											0.026			0.85	0.00975					2.06	earthworm	Eisenia fetida	0.565				whole body	Canadian Airport	Munoz et al 2020 EST 54() 1687-1697
Perfluorohexane sulfonic acid	355-46-4	PFHxS	12							kg-dw/kg-dw											0.026			0.85	0.0468					2.06	earthworm	Eisenia fetida	0.565				whole body	Canadian Airport	Munoz et al 2020 EST 54() 1687-1697
Perfluoroheptane sulfonic acid	375-92-8	PFHpS	109							kg-dw/kg-dw											0.026			0.85	0.4251					2.06	earthworm	Eisenia fetida	0.565				whole body	Canadian Airport	Munoz et al 2020 EST 54() 1687-1697
Perfluorooctane sulfonic acid	1763-23-1	PFOS	310							kg-dw/kg-dw											0.026			0.85	1.209					2.06	earthworm	Eisenia fetida	0.565				whole body	Canadian Airport	Munoz et al 2020 EST 54() 1687-1697
Perfluorononanesulfonic acid	68259-12-1	PFNS	264							kg-dw/kg-dw											0.026			0.85	1.0296					2.06	earthworm	Eisenia fetida	0.565				whole body	Canadian Airport	Munoz et al 2020 EST 54() 1687-1697
Perfluorodecane sulfonic acid	335-77-3	PFDS	361							kg-dw/kg-dw											0.026			0.85	1.4079					2.06	earthworm	Eisenia fetida	0.565				whole body	Canadian Airport	Munoz et al 2020 EST 54() 1687-1697
6:2 Fluorotelomer sulfonic acid	27619-97-2	6:2 FTSA	5566							kg-dw/kg-dw											0.026			0.85	21.7074					2.06	earthworm	Eisenia fetida	0.565				whole body	Canadian Airport	Munoz et al 2020 EST 54() 1687-1697
8:2 Fluorotelomer sulfonic acid	39108-34-4	8:2 FTSA	6133							kg-dw/kg-dw											0.026			0.85	23.9187					2.06	earthworm	Eisenia fetida	0.565				whole body	Canadian Airport	Munoz et al 2020 EST 54() 1687-1697
10:2 Fluorotelomer sulfonic acid	120226-60-0	10:2 FTSA	1310							kg-dw/kg-dw											0.026			0.85	5.109					2.06	earthworm	Eisenia fetida	0.565				whole body	Canadian Airport	Munoz et al 2020 EST 54() 1687-1697
12:2 Fluorotelomer sulfonate	149246-64-0	12:2 FTS	925							kg-dw/kg-dw											0.026			0.85	3.6075					2.06	earthworm	Eisenia fetida	0.565				whole body	Canadian Airport	Munoz et al 2020 EST 54() 1687-1697
6:2 Fluorotelomer sulfonamide betaine	34455-29-3	6:2 FTAB	59							kg-dw/kg-dw											0.026			0.85	0.2301					2.06	earthworm	Eisenia fetida	0.565				whole body	Canadian Airport	Munoz et al 2020 EST 54() 1687-1697
8:2 Fluorotelomer sulfonamide betaine	34455-21-5	8:2 FTAB	8							kg-dw/kg-dw											0.026			0.85	0.0312					2.06	earthworm	Eisenia fetida	0.565				whole body	Canadian Airport	Munoz et al 2020 EST 54() 1687-1697
1-Chloro-perfluorooctanesulfonic acid	1651215-26-7	Cl-PFOS	336							kg-dw/kg-dw											0.026			0.85	1.3104					2.06	earthworm	Eisenia fetida	0.565				whole body	Canadian Airport	Munoz et al 2020 EST 54() 1687-1697
7:3 Fluorotelomer betaine	171184-15-9	7:3 FtB	23							kg-dw/kg-dw											0.026			0.85	0.0897					2.06	earthworm	Eisenia fetida	0.565				whole body	Canadian Airport	Munoz et al 2020 EST 54() 1687-1697
9:3 Fluorotelomer betaine	171184-16-0	9:3 FtB	18							kg-dw/kg-dw											0.026			0.85	0.0702					2.06	earthworm	Eisenia fetida	0.565				whole body	Canadian Airport	Munoz et al 2020 EST 54() 1687-1697
11:3 Fluorotelomer betaine	171184-17-1	11:3 FtB	27							kg-dw/kg-dw											0.026			0.85	0.1053					2.06	earthworm	Eisenia fetida	0.565				whole body	Canadian Airport	Munoz et al 2020 EST 54() 1687-1697
13:3 Fluorotelomer betaine	1513864-13-5	13:3 FtB	53							kg-dw/kg-dw											0.026			0.85	0.2067					2.06	earthworm	Eisenia fetida	0.565				whole body	Canadian Airport	Munoz et al 2020 EST 54() 1687-1697
5:1:2 Fluorotelomer betaine	171184-02-4	5:1:2 FtB	5.9							kg-dw/kg-dw											0.026			0.85	0.02301					2.06	earthworm	Eisenia fetida	0.565				whole body	Canadian Airport	Munoz et al 2020 EST 54() 1687-1697
7:1:2 Fluorotelomer betaine	171184-03-5	7:1:2 FtB	21							kg-dw/kg-dw											0.026			0.85	0.0819					2.06	earthworm	Eisenia fetida	0.565				whole body	Canadian Airport	Munoz et al 2020 EST 54() 1687-1697
9:1:2 Fluorotelomer betaine	171184-04-6	9:1:2 FtB	16							kg-dw/kg-dw											0.026			0.85	0.0624					2.06	earthworm	Eisenia fetida	0.565				whole body	Canadian Airport	Munoz et al 2020 EST 54() 1687-1697
11:1:2 Fluorotelomer betaine	171184-05-7	11:1:2 FtB	24							kg-dw/kg-dw											0.026			0.85	0.0936					2.06	earthworm	Eisenia fetida	0.565				whole body	Canadian Airport	Munoz et al 2020 EST 54() 1687-1697
13:1:2 Fluorotelomer betaine	1513864-14-6	13:1:2 FtB	40							kg-dw/kg-dw											0.026			0.85	0.156					2.06	earthworm	Eisenia fetida	0.565				whole body	Canadian Airport	Munoz et al 2020 EST 54() 1687-1697
Perfluoropropane sulfonic acid	423-41-6	PFPrS	NA																											2.06	earthworm	Eisenia fetida	0.565				whole body	Canadian Airport	Munoz et al 2020 EST 54() 1687-1697
Perfluoropentane sulfonate	2706-91-4	PFPeS	NA																											2.06	earthworm	Eisenia fetida	0.565				whole body	Canadian Airport	Munoz et al 2020 EST 54() 1687-1697
Perfluorohexanesulfonamide	41997-13-1	FHxSA	NA																											2.06	earthworm	Eisenia fetida	0.565				whole body	Canadian Airport	Munoz et al 2020 EST 54() 1687-1697
Perfluorooctane sulfonamide	754-91-6	FOSA	NA																											2.06	earthworm	Eisenia fetida	0.565				whole body	Canadian Airport	Munoz et al 2020 EST 54() 1687-1697
2H,2H,3H,3H-Perfluorooctanoic acid	914637-49-3	5:3 FTCA	NA																											2.06	earthworm	Eisenia fetida	0.565				whole body	Canadian Airport	Munoz et al 2020 EST 54() 1687-1697
7:3 FTCA	812-70-4	7:3 FTCA	NA																											2.06	earthworm	Eisenia fetida	0.565				whole body	Canadian Airport	Munoz et al 2020 EST 54() 1687-1697
Perfluorobutylsulfonamide	30334-69-1	FBSA	NA																											2.06	earthworm	Eisenia fetida	0.565				whole body	Canadian Airport	Munoz et al 2020 EST 54() 1687-1697
Perfluoropentylsulfonamide	82765-76-2	FPeSA	NA																											2.06	earthworm	Eisenia fetida	0.565				whole body	Canadian Airport	Munoz et al 2020 EST 54() 1687-1697
14:2 Fluorotelomer sulfonate	14:2 FTS	14:2 FTS	NA																											2.06	earthworm	Eisenia fetida	0.565				whole body	Canadian Airport	Munoz et al 2020 EST 54() 1687-1697
6:2 fluorotelomer sulfoxide amido sulfonate	6:2 FTSAS-sulfoxide	6:2 FTSAS-sulfoxide	NA																											2.06	earthworm	Eisenia fetida	0.565				whole body	Canadian Airport	Munoz et al 2020 EST 54() 1687-1697
6:2 fluorotelomer sulfonyl propane amidoalkyl sulfonate	6:2 FTSAS-sulfone	6:2 FTSAS-sulfone	NA																											2.06	earthworm	Eisenia fetida	0.565				whole body	Canadian Airport	Munoz et al 2020 EST 54() 1687-1697
8:2 fluorotelomer sulfonyl propane amidoalkyl sulfonate	8:2 FTSAS-sulfone	8:2 FTSAS-sulfone	NA																											2.06	earthworm	Eisenia fetida	0.565				whole body	Canadian Airport	Munoz et al 2020 EST 54() 1687-1697
7:3 Fluorotelomer betaine	171184-15-9	7:3 FtB	1.8	0.2						kg-dw/kg-dw											0.0155			0.85	0.004185					2.06	earthworm	Eisenia fetida	0.565				whole body	laboratory	Munoz et al 2020 EST 54() 1687-1697		NO				21				21
9:3 Fluorotelomer betaine	171184-16-0	9:3 FtB	6	0.4						kg-dw/kg-dw											0.0155			0.85	0.01395					2.06	earthworm	Eisenia fetida	0.565				whole body	laboratory	Munoz et al 2020 EST 54() 1687-1697		NO				21				21
11:3 Fluorotelomer betaine	171184-17-1	11:3 FtB	10	2						kg-dw/kg-dw											0.0155			0.85	0.02325					2.06	earthworm	Eisenia fetida	0.565				whole body	laboratory	Munoz et al 2020 EST 54() 1687-1697		NO				21				21
13:3 Fluorotelomer betaine	1513864-13-5	13:3 FtB	5.2	0.8						kg-dw/kg-dw											0.0155			0.85	0.01209					2.06	earthworm	Eisenia fetida	0.565				whole body	laboratory	Munoz et al 2020 EST 54() 1687-1697		NO				21				21
5:1:2 Fluorotelomer betaine	171184-02-4	5:1:2 FtB	1.2	0.3						kg-dw/kg-dw											0.0155			0.85	0.00279					2.06	earthworm	Eisenia fetida	0.565				whole body	laboratory	Munoz et al 2020 EST 54() 1687-1697		NO				21				21
7:1:2 Fluorotelomer betaine	171184-03-5	7:1:2 FtB	1.8	0.3						kg-dw/kg-dw											0.0155			0.85	0.004185					2.06	earthworm	Eisenia fetida	0.565				whole body	laboratory	Munoz et al 2020 EST 54() 1687-1697		NO				21				21
9:1:2 Fluorotelomer betaine	171184-04-6	9:1:2 FtB	5.6	0.2						kg-dw/kg-dw											0.0155			0.85	0.01302					2.06	earthworm	Eisenia fetida	0.565				whole body	laboratory	Munoz et al 2020 EST 54() 1687-1697		NO				21				21
11:1:2 Fluorotelomer betaine	171184-05-7	11:1:2 FtB	9.6	2						kg-dw/kg-dw											0.0155			0.85	0.02232					2.06	earthworm	Eisenia fetida	0.565				whole body	laboratory	Munoz et al 2020 EST 54() 1687-1697		NO				21				21
13:1:2 Fluorotelomer betaine	1513864-14-6	13:1:2 FtB	5.2	0.4						kg-dw/kg-dw											0.0155			0.85	0.01209					2.06	earthworm	Eisenia fetida	0.565				whole body	laboratory	Munoz et al 2020 EST 54() 1687-1697		NO				21				21
6:2 Fluorotelomer sulfonamide betaine	34455-29-3	6:2 FTAB	5.4	0.9						kg-dw/kg-dw											0.0155			0.85	0.012555					2.06	earthworm	Eisenia fetida	0.565				whole body	laboratory	Munoz et al 2020 EST 54() 1687-1697		NO				21				21
8:2 Fluorotelomer sulfonamide betaine	34455-21-5	8:2 FTAB	11.2	2.3						kg-dw/kg-dw											0.0155			0.85	0.02604					2.06	earthworm	Eisenia fetida	0.565				whole body	laboratory	Munoz et al 2020 EST 54() 1687-1697		NO				21				21
10:2 Fluorotelomer sulfonamide betaine	34455-35-1	10:2 FTAB	12.9	4.4						kg-dw/kg-dw											0.0155			0.85	0.0299925					2.06	earthworm	Eisenia fetida	0.565				whole body	laboratory	Munoz et al 2020 EST 54() 1687-1697		NO				21				21
12:2 Fluorotelomer sulfonamide betaine	278598-45-1	12:2 FTAB	11.2	4.3						kg-dw/kg-dw											0.0155			0.85	0.02604					2.06	earthworm	Eisenia fetida	0.565				whole body	laboratory	Munoz et al 2020 EST 54() 1687-1697		NO				21				21
6:2 Fluorotelomer sulfonamide betaine	34455-29-3	6:2 FTAB	4	0.4						kg-dw/kg-dw											0.0155			0.85	0.0093					2.06	earthworm	Eisenia fetida	0.565				whole body	laboratory	Munoz et al 2020 EST 54() 1687-1697		NO				21				21
Perfluorobutanoic acid	45048-62-2	PFBA	3.8	2						kg-dw/kg-dw											0.0155			0.85	0.008835					2.06	earthworm	Eisenia fetida	0.565				whole body	laboratory	Munoz et al 2020 EST 54() 1687-1697		NO				21				21
Perfluoropentanoic acid	45167-47-3	PFPeA	1.7	0.4						kg-dw/kg-dw											0.0155			0.85	0.0039525					2.06	earthworm	Eisenia fetida	0.565				whole body	laboratory	Munoz et al 2020 EST 54() 1687-1697		NO				21				21
Perfluorohexanoic acid	92612-52-7	PFHxA	1.9	0.4						kg-dw/kg-dw											0.0155			0.85	0.0044175					2.06	earthworm	Eisenia fetida	0.565				whole body	laboratory	Munoz et al 2020 EST 54() 1687-1697		NO				21				21
Perfluorooctanoic acid	45285-51-6	PFOA	11	4						kg-dw/kg-dw											0.0155			0.85	0.025575					2.06	earthworm	Eisenia fetida	0.565				whole body	laboratory	Munoz et al 2020 EST 54() 1687-1697		NO				21				21
Perfluorononanoic acid	72007-68-2	PFNA	17	5						kg-dw/kg-dw											0.0155			0.85	0.039525					2.06	earthworm	Eisenia fetida	0.565				whole body	laboratory	Munoz et al 2020 EST 54() 1687-1697		NO				21				21
Perfluorodecanoic acid	73829-36-4	PFDA	15	2						kg-dw/kg-dw											0.0155			0.85	0.034875					2.06	earthworm	Eisenia fetida	0.565				whole body	laboratory	Munoz et al 2020 EST 54() 1687-1697		NO				21				21
Perfluorobutane sulfonic acid	375-73-5	PFBS	28	8						kg-dw/kg-dw											0.0155			0.85	0.0651					2.06	earthworm	Eisenia fetida	0.565				whole body	laboratory	Munoz et al 2020 EST 54() 1687-1697		NO				21				21
Perfluorohexane sulfonic acid	355-46-4	PFHxS	60	4						kg-dw/kg-dw											0.0155			0.85	0.1395					2.06	earthworm	Eisenia fetida	0.565				whole body	laboratory	Munoz et al 2020 EST 54() 1687-1697		NO				21				21
Perfluoroheptane sulfonic acid	375-92-8	PFHpS	24	1						kg-dw/kg-dw											0.0155			0.85	0.0558					2.06	earthworm	Eisenia fetida	0.565				whole body	laboratory	Munoz et al 2020 EST 54() 1687-1697		NO				21				21
Perfluorooctane sulfonic acid	1763-23-1	PFOS	29	2						kg-dw/kg-dw											0.0155			0.85	0.067425					2.06	earthworm	Eisenia fetida	0.565				whole body	laboratory	Munoz et al 2020 EST 54() 1687-1697		NO				21				21
Perfluorobutanoic acid	45048-62-2	PFBA	2.2	1						kg-dw/kg-dw											0.0155			0.85	0.005115					2.06	earthworm	Eisenia fetida	0.565				whole body	laboratory	Munoz et al 2020 EST 54() 1687-1697		NO				21				21
Perfluoropentanoic acid	45167-47-3	PFPeA	2.3	0.8						kg-dw/kg-dw											0.0155			0.85	0.0053475					2.06	earthworm	Eisenia fetida	0.565				whole body	laboratory	Munoz et al 2020 EST 54() 1687-1697		NO				21				21
Perfluorohexanoic acid	92612-52-7	PFHxA	2.1	0.8						kg-dw/kg-dw											0.0155			0.85	0.0048825					2.06	earthworm	Eisenia fetida	0.565				whole body	laboratory	Munoz et al 2020 EST 54() 1687-1697		NO				21				21
Perfluorooctanoic acid	45285-51-6	PFOA	4.4	2						kg-dw/kg-dw											0.0155			0.85	0.01023					2.06	earthworm	Eisenia fetida	0.565				whole body	laboratory	Munoz et al 2020 EST 54() 1687-1697		NO				21				21
Perfluorononanoic acid	72007-68-2	PFNA	10	4						kg-dw/kg-dw											0.0155			0.85	0.02325					2.06	earthworm	Eisenia fetida	0.565				whole body	laboratory	Munoz et al 2020 EST 54() 1687-1697		NO				21				21
Perfluorodecanoic acid	73829-36-4	PFDA	15	5						kg-dw/kg-dw											0.0155			0.85	0.034875					2.06	earthworm	Eisenia fetida	0.565				whole body	laboratory	Munoz et al 2020 EST 54() 1687-1697		NO				21				21
Perfluoroundecanoic acid	196859-54-8	PFUnDA	25	6						kg-dw/kg-dw											0.0155			0.85	0.058125					2.06	earthworm	Eisenia fetida	0.565				whole body	laboratory	Munoz et al 2020 EST 54() 1687-1697		NO				21				21
Perfluorododecanoic acid	171978-95-3	PFDoDA	40	6						kg-dw/kg-dw											0.0155			0.85	0.093					2.06	earthworm	Eisenia fetida	0.565				whole body	laboratory	Munoz et al 2020 EST 54() 1687-1697		NO				21				21
Perfluorotridecanoic acid	862374-87-6	PFTrDA	92	16						kg-dw/kg-dw											0.0155			0.85	0.2139					2.06	earthworm	Eisenia fetida	0.565				whole body	laboratory	Munoz et al 2020 EST 54() 1687-1697		NO				21				21
Perfluorotetradecanoic acid	365971-87-5	PFTeDA	52	3						kg-dw/kg-dw											0.0155			0.85	0.1209					2.06	earthworm	Eisenia fetida	0.565				whole body	laboratory	Munoz et al 2020 EST 54() 1687-1697		NO				21				21
Perfluorohexadecanoic acid	67905-19-5	PFHxDA	35	3						kg-dw/kg-dw											0.0155			0.85	0.081375					2.06	earthworm	Eisenia fetida	0.565				whole body	laboratory	Munoz et al 2020 EST 54() 1687-1697		NO				21				21
Perfluorobutane sulfonic acid	375-73-5	PFBS	21	7						kg-dw/kg-dw											0.0155			0.85	0.048825					2.06	earthworm	Eisenia fetida	0.565				whole body	laboratory	Munoz et al 2020 EST 54() 1687-1697		NO				21				21
Perfluoropentane sulfonate	2706-91-4	PFPeS	31	7						kg-dw/kg-dw											0.0155			0.85	0.072075					2.06	earthworm	Eisenia fetida	0.565				whole body	laboratory	Munoz et al 2020 EST 54() 1687-1697		NO				21				21
Perfluorohexane sulfonic acid	355-46-4	PFHxS	26	6						kg-dw/kg-dw											0.0155			0.85	0.06045					2.06	earthworm	Eisenia fetida	0.565				whole body	laboratory	Munoz et al 2020 EST 54() 1687-1697		NO				21				21
Perfluoroheptane sulfonic acid	375-92-8	PFHpS	23	8						kg-dw/kg-dw											0.0155			0.85	0.053475					2.06	earthworm	Eisenia fetida	0.565				whole body	laboratory	Munoz et al 2020 EST 54() 1687-1697		NO				21				21
Perfluorooctane sulfonic acid	1763-23-1	PFOS	21	6						kg-dw/kg-dw											0.0155			0.85	0.048825					2.06	earthworm	Eisenia fetida	0.565				whole body	laboratory	Munoz et al 2020 EST 54() 1687-1697		NO				21				21
Perfluorononanesulfonic acid	68259-12-1	PFNS	30	10						kg-dw/kg-dw											0.0155			0.85	0.06975					2.06	earthworm	Eisenia fetida	0.565				whole body	laboratory	Munoz et al 2020 EST 54() 1687-1697		NO				21				21
Perfluorodecane sulfonic acid	335-77-3	PFDS	44	11						kg-dw/kg-dw											0.0155			0.85	0.1023					2.06	earthworm	Eisenia fetida	0.565				whole body	laboratory	Munoz et al 2020 EST 54() 1687-1697		NO				21				21
Perfluorododecane sulfonate	79780-39-5	PFDoDS	96	16						kg-dw/kg-dw											0.0155			0.85	0.2232					2.06	earthworm	Eisenia fetida	0.565				whole body	laboratory	Munoz et al 2020 EST 54() 1687-1697		NO				21				21
6:2 Fluorotelomer sulfonamide betaine	34455-29-3	6:2 FTAB	2.5	0.1						kg-dw/kg-dw											0.0155			0.85	0.0058125					2.06	earthworm	Eisenia fetida	0.565				whole body	laboratory	Munoz et al 2020 EST 54() 1687-1697		NO				21				21
8:2 Fluorotelomer sulfonamide betaine	34455-21-5	8:2 FTAB	4.4	0.3						kg-dw/kg-dw											0.0155			0.85	0.01023					2.06	earthworm	Eisenia fetida	0.565				whole body	laboratory	Munoz et al 2020 EST 54() 1687-1697		NO				21				21
1-Chloro-perfluorooctanesulfonic acid	1651215-26-7	Cl-PFOS	28	9						kg-dw/kg-dw											0.0155			0.85	0.0651					2.06	earthworm	Eisenia fetida	0.565				whole body	laboratory	Munoz et al 2020 EST 54() 1687-1697		NO				21				21
7:3 Fluorotelomer betaine	171184-15-9	7:3 FtB	1.3	0.08						kg-dw/kg-dw											0.0155			0.85	0.0030225					2.06	earthworm	Eisenia fetida	0.565				whole body	laboratory	Munoz et al 2020 EST 54() 1687-1697		NO				21				21
9:3 Fluorotelomer betaine	171184-16-0	9:3 FtB	2.6	0.4						kg-dw/kg-dw											0.0155			0.85	0.006045					2.06	earthworm	Eisenia fetida	0.565				whole body	laboratory	Munoz et al 2020 EST 54() 1687-1697		NO				21				21
11:3 Fluorotelomer betaine	171184-17-1	11:3 FtB	3.2	0.2						kg-dw/kg-dw											0.0155			0.85	0.00744					2.06	earthworm	Eisenia fetida	0.565				whole body	laboratory	Munoz et al 2020 EST 54() 1687-1697		NO				21				21
13:3 Fluorotelomer betaine	1513864-13-5	13:3 FtB	2.2	0.2						kg-dw/kg-dw											0.0155			0.85	0.005115					2.06	earthworm	Eisenia fetida	0.565				whole body	laboratory	Munoz et al 2020 EST 54() 1687-1697		NO				21				21
5:1:2 Fluorotelomer betaine	171184-02-4	5:1:2 FtB	1.1	0.1						kg-dw/kg-dw											0.0155			0.85	0.0025575					2.06	earthworm	Eisenia fetida	0.565				whole body	laboratory	Munoz et al 2020 EST 54() 1687-1697		NO				21				21
7:1:2 Fluorotelomer betaine	171184-03-5	7:1:2 FtB	1.3	0.1						kg-dw/kg-dw											0.0155			0.85	0.0030225					2.06	earthworm	Eisenia fetida	0.565				whole body	laboratory	Munoz et al 2020 EST 54() 1687-1697		NO				21				21
9:1:2 Fluorotelomer betaine	171184-04-6	9:1:2 FtB	2.7	0.4						kg-dw/kg-dw											0.0155			0.85	0.0062775					2.06	earthworm	Eisenia fetida	0.565				whole body	laboratory	Munoz et al 2020 EST 54() 1687-1697		NO				21				21
11:1:2 Fluorotelomer betaine	171184-05-7	11:1:2 FtB	3.1	0.2						kg-dw/kg-dw											0.0155			0.85	0.0072075					2.06	earthworm	Eisenia fetida	0.565				whole body	laboratory	Munoz et al 2020 EST 54() 1687-1697		NO				21				21
13:1:2 Fluorotelomer betaine	1513864-14-6	13:1:2 FtB	2.3	0.04						kg-dw/kg-dw											0.0155			0.85	0.0053475					2.06	earthworm	Eisenia fetida	0.565				whole body	laboratory	Munoz et al 2020 EST 54() 1687-1697		NO				21				21
Perfluoropropane sulfonic acid	423-41-6	PFPrS	NA																											2.06	earthworm	Eisenia fetida	0.565				whole body	laboratory	Munoz et al 2020 EST 54() 1687-1697		NO				21				21
Perfluorohexanesulfonamide	41997-13-1	FHxSA	NA																											2.06	earthworm	Eisenia fetida	0.565				whole body	laboratory	Munoz et al 2020 EST 54() 1687-1697		NO				21				21
Perfluorooctane sulfonamide	754-91-6	FOSA	NA																											2.06	earthworm	Eisenia fetida	0.565				whole body	laboratory	Munoz et al 2020 EST 54() 1687-1697		NO				21				21
2H,2H,3H,3H-Perfluorooctanoic acid	914637-49-3	5:3 FTCA	NA																											2.06	earthworm	Eisenia fetida	0.565				whole body	laboratory	Munoz et al 2020 EST 54() 1687-1697		NO				21				21
6:2 Fluorotelomer sulfonic acid	27619-97-2	6:2 FTSA	NA																											2.06	earthworm	Eisenia fetida	0.565				whole body	laboratory	Munoz et al 2020 EST 54() 1687-1697		NO				21				21
8:2 Fluorotelomer sulfonic acid	39108-34-4	8:2 FTSA	NA																											2.06	earthworm	Eisenia fetida	0.565				whole body	laboratory	Munoz et al 2020 EST 54() 1687-1697		NO				21				21
10:2 Fluorotelomer sulfonic acid	120226-60-0	10:2 FTSA	NA																											2.06	earthworm	Eisenia fetida	0.565				whole body	laboratory	Munoz et al 2020 EST 54() 1687-1697		NO				21				21
12:2 Fluorotelomer sulfonate	149246-64-0	12:2 FTS	NA																											2.06	earthworm	Eisenia fetida	0.565				whole body	laboratory	Munoz et al 2020 EST 54() 1687-1697		NO				21				21
10:2 Fluorotelomer sulfonamide betaine	34455-35-1	10:2 FTAB	NA																											2.06	earthworm	Eisenia fetida	0.565				whole body	laboratory	Munoz et al 2020 EST 54() 1687-1697		NO				21				21
6:2 Fluorotelomer thioether hydroxyammonium	88992-46-5	6:2 FTSHA	NA																											2.06	earthworm	Eisenia fetida	0.565				whole body	laboratory	Munoz et al 2020 EST 54() 1687-1697		NO				21				21
8:2 Fluorotelomer thioether hydroxyammonium	727351-53-3	8:2 FTSHA	NA																											2.06	earthworm	Eisenia fetida	0.565				whole body	laboratory	Munoz et al 2020 EST 54() 1687-1697		NO				21				21
Perfluoroheptanoic acid	120885-29-2	PFHpA	19	7						kgdw/kgww											0.0175				0.3325					2.06	Ragworm	Nereis diversicolor					whole body	Gironde estuary (SW France)	Munoz et al. EST 2017 51()8450-8459
Perfluorooctanoic acid	45285-51-6	PFOA	45	16						kgdw/kgww											0.0175				0.7875					2.06	Ragworm	Nereis diversicolor					whole body	Gironde estuary (SW France)	Munoz et al. EST 2017 51()8450-8459
Perfluorononanoic acid	72007-68-2	PFNA	74	24						kgdw/kgww											0.0175				1.295					2.06	Ragworm	Nereis diversicolor					whole body	Gironde estuary (SW France)	Munoz et al. EST 2017 51()8450-8459
Perfluorodecanoic acid	73829-36-4	PFDA	5.6	3.1						kgdw/kgww											0.0175				0.098					2.06	Ragworm	Nereis diversicolor					whole body	Gironde estuary (SW France)	Munoz et al. EST 2017 51()8450-8459
Perfluoroundecanoic acid	196859-54-8	PFUnDA	1.6	0.86						kgdw/kgww											0.0175				0.028					2.06	Ragworm	Nereis diversicolor					whole body	Gironde estuary (SW France)	Munoz et al. EST 2017 51()8450-8459
Perfluorododecanoic acid	171978-95-3	PFDoDA	1.2	1						kgdw/kgww											0.0175				0.021					2.06	Ragworm	Nereis diversicolor					whole body	Gironde estuary (SW France)	Munoz et al. EST 2017 51()8450-8459
Perfluorotridecanoic acid	862374-87-6	PFTrDA	5.5	3.6						kgdw/kgww											0.0175				0.09625					2.06	Ragworm	Nereis diversicolor					whole body	Gironde estuary (SW France)	Munoz et al. EST 2017 51()8450-8459
Perfluorotetradecanoic acid	365971-87-5	PFTeDA	2.5	1.1						kgdw/kgww											0.0175				0.04375					2.06	Ragworm	Nereis diversicolor					whole body	Gironde estuary (SW France)	Munoz et al. EST 2017 51()8450-8459
Perfluorohexane sulfonic acid	355-46-4	PFHxS	42	41						kgdw/kgww											0.0175				0.735					2.06	Ragworm	Nereis diversicolor					whole body	Gironde estuary (SW France)	Munoz et al. EST 2017 51()8450-8459
branched-PFOS	br-PFOS	Br-PFOS	55	96						kgdw/kgww											0.0175				0.9625					2.06	Ragworm	Nereis diversicolor					whole body	Gironde estuary (SW France)	Munoz et al. EST 2017 51()8450-8459
Perfluorooctane sulfonic acid	1763-23-1	PFOS	17	22						kgdw/kgww											0.0175				0.2975					2.06	Ragworm	Nereis diversicolor					whole body	Gironde estuary (SW France)	Munoz et al. EST 2017 51()8450-8459
Perfluorodecane sulfonic acid	335-77-3	PFDS	4.9	7						kgdw/kgww											0.0175				0.08575					2.06	Ragworm	Nereis diversicolor					whole body	Gironde estuary (SW France)	Munoz et al. EST 2017 51()8450-8459
N-Methyl perfluorooctane sulfonamidoacetic acid	2355-31-9	MeFOSAA	2.4	0.57						kgdw/kgww											0.0175				0.042					2.06	Ragworm	Nereis diversicolor					whole body	Gironde estuary (SW France)	Munoz et al. EST 2017 51()8450-8459
N-Ethyl perfluorooctane sulfonamidoacetic acid	2991-50-6	EtFOSAA	1.6	0.14						kgdw/kgww											0.0175				0.028					2.06	Ragworm	Nereis diversicolor					whole body	Gironde estuary (SW France)	Munoz et al. EST 2017 51()8450-8459
Perfluorooctane sulfonamide	754-91-6	FOSA	18	5						kgdw/kgww											0.0175				0.315					2.06	Ragworm	Nereis diversicolor					whole body	Gironde estuary (SW France)	Munoz et al. EST 2017 51()8450-8459
Perfluorooctane sulfonic acid	1763-23-1	PFOS	37.2727						arithmetic	kg-dw/kg-ww											0.0175				0.652273					2.06	lugworm	Arenicola marina				BSAF computed from data in Table 2 of paper	whole body	Tojin River estuary of Ariake Sea, Japan	Nakata et al 2006 EST 40()4916-4921
Perfluorooctanoic acid	45285-51-6	PFOA	85.4167						arithmetic	kg-dw/kg-ww											0.0175				1.49479					2.06	lugworm	Arenicola marina				BSAF computed from data in Table 2 of paper	whole body	Tojin River estuary of Ariake Sea, Japan	Nakata et al 2006 EST 40()4916-4921
Perfluorooctane sulfonic acid	1763-23-1	PFOS	8.55							kg-dw/kg-dw											0.044	2		0.85	0.028215					2.06	earthworm	Eisenia andrei				OC = 4.4 ± 0.4% (mean ± SD) Control Soil	whole body	laboratory	Navarro et al 2016 Environ Research 146()32-39						21				0
Perfluorooctane sulfonic acid	1763-23-1	PFOS	30.3							kg-dw/kg-dw											0.044	2		0.85	0.09999					2.06	earthworm	Eisenia andrei				OC = 4.4 ± 0.4% (mean ± SD) Biosolids 1	whole body	laboratory	Navarro et al 2016 Environ Research 146()32-39						21				0
Perfluorooctane sulfonic acid	1763-23-1	PFOS	28.1							kg-dw/kg-dw											0.044	2		0.85	0.09273					2.06	earthworm	Eisenia andrei				OC = 4.4 ± 0.4% (mean ± SD) Biosolids 2	whole body	laboratory	Navarro et al 2016 Environ Research 146()32-39						21				0
Perfluorooctane sulfonic acid	1763-23-1	PFOS	24.9							kg-dw/kg-dw											0.044	2		0.85	0.08217					2.06	earthworm	Eisenia andrei				OC = 4.4 ± 0.4% (mean ± SD) Biosolids 3	whole body	laboratory	Navarro et al 2016 Environ Research 146()32-39						21				0
Perfluorooctane sulfonic acid	1763-23-1	PFOS	10.7							kg-dw/kg-dw											0.044	2		0.85	0.03531					2.06	earthworm	Eisenia andrei				OC = 4.4 ± 0.4% (mean ± SD) Biosolids 4	whole body	laboratory	Navarro et al 2016 Environ Research 146()32-39						21				0
Perfluorooctanoic acid	45285-51-6	PFOA	2.39							kg-dw/kg-dw											0.044	2		0.85	0.007887					2.06	earthworm	Eisenia andrei				OC = 4.4 ± 0.4% (mean ± SD) Control Soil	whole body	laboratory	Navarro et al 2016 Environ Research 146()32-39						21				0
Perfluorooctanoic acid	45285-51-6	PFOA	1.17							kg-dw/kg-dw											0.044	2		0.85	0.003861					2.06	earthworm	Eisenia andrei				OC = 4.4 ± 0.4% (mean ± SD) Biosolids 1	whole body	laboratory	Navarro et al 2016 Environ Research 146()32-39						21				0
Perfluorooctanoic acid	45285-51-6	PFOA	2.89							kg-dw/kg-dw											0.044	2		0.85	0.009537					2.06	earthworm	Eisenia andrei				OC = 4.4 ± 0.4% (mean ± SD) Biosolids 2	whole body	laboratory	Navarro et al 2016 Environ Research 146()32-39						21				0
Perfluorodecanoic acid	73829-36-4	PFDA	8.95							kg-dw/kg-dw											0.044	2		0.85	0.029535					2.06	earthworm	Eisenia andrei				OC = 4.4 ± 0.4% (mean ± SD) Biosolids 1	whole body	laboratory	Navarro et al 2016 Environ Research 146()32-39						21				0
Perfluorodecanoic acid	73829-36-4	PFDA	23.3							kg-dw/kg-dw											0.044	2		0.85	0.07689					2.06	earthworm	Eisenia andrei				OC = 4.4 ± 0.4% (mean ± SD) Biosolids 2	whole body	laboratory	Navarro et al 2016 Environ Research 146()32-39						21				0
Perfluorodecanoic acid	73829-36-4	PFDA	4.76							kg-dw/kg-dw											0.044	2		0.85	0.015708					2.06	earthworm	Eisenia andrei				OC = 4.4 ± 0.4% (mean ± SD) Biosolids 3	whole body	laboratory	Navarro et al 2016 Environ Research 146()32-39						21				0
Perfluorodecanoic acid	73829-36-4	PFDA	9.21							kg-dw/kg-dw											0.044	2		0.85	0.030393					2.06	earthworm	Eisenia andrei				OC = 4.4 ± 0.4% (mean ± SD) Biosolids 4	whole body	laboratory	Navarro et al 2016 Environ Research 146()32-39						21				0
Perfluoroundecanoic acid	196859-54-8	PFUnDA	50.5							kg-dw/kg-dw											0.044	2		0.85	0.16665					2.06	earthworm	Eisenia andrei				OC = 4.4 ± 0.4% (mean ± SD) Biosolids 1	whole body	laboratory	Navarro et al 2016 Environ Research 146()32-39						21				0
Perfluoroundecanoic acid	196859-54-8	PFUnDA	123							kg-dw/kg-dw											0.044	2		0.85	0.4059					2.06	earthworm	Eisenia andrei				OC = 4.4 ± 0.4% (mean ± SD) Biosolids 2	whole body	laboratory	Navarro et al 2016 Environ Research 146()32-39						21				0
Perfluorododecanoic acid	171978-95-3	PFDoDA	171							kg-dw/kg-dw											0.044	2		0.85	0.5643					2.06	earthworm	Eisenia andrei				OC = 4.4 ± 0.4% (mean ± SD) Biosolids 1	whole body	laboratory	Navarro et al 2016 Environ Research 146()32-39						21				0
Perfluorododecanoic acid	171978-95-3	PFDoDA	402							kg-dw/kg-dw											0.044	2		0.85	1.3266					2.06	earthworm	Eisenia andrei				OC = 4.4 ± 0.4% (mean ± SD) Biosolids 2	whole body	laboratory	Navarro et al 2016 Environ Research 146()32-39						21				0
Perfluorododecanoic acid	171978-95-3	PFDoDA	92.9							kg-dw/kg-dw											0.044	2		0.85	0.30657					2.06	earthworm	Eisenia andrei				OC = 4.4 ± 0.4% (mean ± SD) Biosolids 3	whole body	laboratory	Navarro et al 2016 Environ Research 146()32-39						21				0
Perfluorododecanoic acid	171978-95-3	PFDoDA	138							kg-dw/kg-dw											0.044	2		0.85	0.4554					2.06	earthworm	Eisenia andrei				OC = 4.4 ± 0.4% (mean ± SD) Biosolids 4	whole body	laboratory	Navarro et al 2016 Environ Research 146()32-39						21				0
Perfluorooctanoic acid	45285-51-6	PFOA	0.347143							kg-OC/kg-ww															0.347143					2.06	Lumbriculus variegatus	Lumbriculus variegatus					whole body	laboratory	Prosser etal_Sci Total Environ_2016		no				28				0
Perfluorononanoic acid	72007-68-2	PFNA	0.57							kg-OC/kg-ww															0.57					2.06	Lumbriculus variegatus	Lumbriculus variegatus					whole body	laboratory	Prosser etal_Sci Total Environ_2016		no				28				0
Perfluorodecanoic acid	73829-36-4	PFDA	0.54							kg-OC/kg-ww															0.54					2.06	Lumbriculus variegatus	Lumbriculus variegatus					whole body	laboratory	Prosser etal_Sci Total Environ_2016		no				28				0
Perfluorooctane sulfonic acid	1763-23-1	PFOS	0.327541							kg-OC/kg-ww															0.327541					2.06	Lumbriculus variegatus	Lumbriculus variegatus					whole body	laboratory	Prosser etal_Sci Total Environ_2016		no				28				0
Perfluorooctane sulfonic acid	1763-23-1	PFOS	0.896							kg-OC/kg-ww															0.896					2.06	Lumbriculus variegatus	Lumbriculus variegatus					whole body	laboratory	Prosser etal_Sci Total Environ_2016		no				28				0
Perfluorooctanoic acid	45285-51-6	PFOA	0.18							kg-OC/kg-ww															0.18					2.06	Lumbriculus variegatus	Lumbriculus variegatus					whole body	laboratory	Prosser etal_Sci Total Environ_2016		no				28				0
Perfluoroundecanoic acid	196859-54-8	PFUnDA	0.72							kg-OC/kg-ww															0.72					2.06	Lumbriculus variegatus	Lumbriculus variegatus					whole body	laboratory	Prosser etal_Sci Total Environ_2016		no				28				0
Perfluorododecanoic acid	171978-95-3	PFDoDA	0.556364							kg-OC/kg-ww															0.556364					2.06	Lumbriculus variegatus	Lumbriculus variegatus					whole body	laboratory	Prosser etal_Sci Total Environ_2016		no				28				0
Perfluorooctane sulfonic acid	1763-23-1	PFOS	0.4764							kg-OC/kg-ww															0.4764					2.06	Lumbriculus variegatus	Lumbriculus variegatus					whole body	laboratory	Prosser etal_Sci Total Environ_2016		no				28				0
Perfluorooctanoic acid	45285-51-6	PFOA	0.16							kg-OC/kg-ww															0.16					2.06	Lumbriculus variegatus	Lumbriculus variegatus					whole body	laboratory	Prosser etal_Sci Total Environ_2016		no				28				0
Perfluorononanoic acid	72007-68-2	PFNA	0.533333							kg-OC/kg-ww															0.533333					2.06	Lumbriculus variegatus	Lumbriculus variegatus					whole body	laboratory	Prosser etal_Sci Total Environ_2016		no				28				0
Perfluorodecanoic acid	73829-36-4	PFDA	0.608							kg-OC/kg-ww															0.608					2.06	Lumbriculus variegatus	Lumbriculus variegatus					whole body	laboratory	Prosser etal_Sci Total Environ_2016		no				28				0
Perfluoroundecanoic acid	196859-54-8	PFUnDA	0.664615							kg-OC/kg-ww															0.664615					2.06	Lumbriculus variegatus	Lumbriculus variegatus					whole body	laboratory	Prosser etal_Sci Total Environ_2016		no				28				0
Perfluorododecanoic acid	171978-95-3	PFDoDA	0.743226							kg-OC/kg-ww															0.743226					2.06	Lumbriculus variegatus	Lumbriculus variegatus					whole body	laboratory	Prosser etal_Sci Total Environ_2016		no				28				0
Perfluorotetradecanoic acid	365971-87-5	PFTeDA	1.17							kg-OC/kg-ww															1.17					2.06	Lumbriculus variegatus	Lumbriculus variegatus					whole body	laboratory	Prosser etal_Sci Total Environ_2016		no				28				0
Perfluorohexane sulfonic acid	355-46-4	PFHxS	0.634286							kg-OC/kg-ww															0.634286					2.06	Lumbriculus variegatus	Lumbriculus variegatus					whole body	laboratory	Prosser etal_Sci Total Environ_2016		no				28				0
Perfluorooctane sulfonic acid	1763-23-1	PFOS	0.867							kg-OC/kg-ww															0.867					2.06	Lumbriculus variegatus	Lumbriculus variegatus					whole body	laboratory	Prosser etal_Sci Total Environ_2016		no				28				0
Perfluorodecane sulfonic acid	335-77-3	PFDS	0.0682105							kg-OC/kg-ww															0.0682105					2.06	Lumbriculus variegatus	Lumbriculus variegatus					whole body	laboratory	Prosser etal_Sci Total Environ_2016		no				28				0
Perfluorooctane sulfonamide	754-91-6	FOSA	0.92							kg-OC/kg-ww															0.92					2.06	Lumbriculus variegatus	Lumbriculus variegatus					whole body	laboratory	Prosser etal_Sci Total Environ_2016		no				28				0
Perfluorooctanoic acid	45285-51-6	PFOA	0.5							kg-OC/kg-ww															0.5					2.06	Lumbriculus variegatus	Lumbriculus variegatus					whole body	laboratory	Prosser etal_Sci Total Environ_2016		no				28				0
Perfluorononanoic acid	72007-68-2	PFNA	0.4							kg-OC/kg-ww															0.4					2.06	Lumbriculus variegatus	Lumbriculus variegatus					whole body	laboratory	Prosser etal_Sci Total Environ_2016		no				28				0
Perfluorodecanoic acid	73829-36-4	PFDA	0.807692							kg-OC/kg-ww															0.807692					2.06	Lumbriculus variegatus	Lumbriculus variegatus					whole body	laboratory	Prosser etal_Sci Total Environ_2016		no				28				0
Perfluoroundecanoic acid	196859-54-8	PFUnDA	0.484615							kg-OC/kg-ww															0.484615					2.06	Lumbriculus variegatus	Lumbriculus variegatus					whole body	laboratory	Prosser etal_Sci Total Environ_2016		no				28				0
Perfluorododecanoic acid	171978-95-3	PFDoDA	0.0792453							kg-OC/kg-ww															0.0792453					2.06	Lumbriculus variegatus	Lumbriculus variegatus					whole body	laboratory	Prosser etal_Sci Total Environ_2016		no				28				0
Perfluorotetradecanoic acid	365971-87-5	PFTeDA	0.825							kg-OC/kg-ww															0.825					2.06	Lumbriculus variegatus	Lumbriculus variegatus					whole body	laboratory	Prosser etal_Sci Total Environ_2016		no				28				0
Perfluorooctane sulfonic acid	1763-23-1	PFOS	0.886076							kg-OC/kg-ww															0.886076					2.06	Lumbriculus variegatus	Lumbriculus variegatus					whole body	laboratory	Prosser etal_Sci Total Environ_2016		no				28				0
Perfluorodecane sulfonic acid	335-77-3	PFDS	1.28333							kg-OC/kg-ww															1.28333					2.06	Lumbriculus variegatus	Lumbriculus variegatus					whole body	laboratory	Prosser etal_Sci Total Environ_2016		no				28				0
Perfluoroundecanoic acid	196859-54-8	PFUnDA	0.378							kg-OC/kg-ww															0.378					2.06	Lumbriculus variegatus	Lumbriculus variegatus					whole body	laboratory	Prosser etal_Sci Total Environ_2016		no				28				0
Perfluorododecanoic acid	171978-95-3	PFDoDA	0.324							kg-OC/kg-ww															0.324					2.06	Lumbriculus variegatus	Lumbriculus variegatus					whole body	laboratory	Prosser etal_Sci Total Environ_2016		no				28				0
Perfluorooctane sulfonic acid	1763-23-1	PFOS	0.501429							kg-OC/kg-ww															0.501429					2.06	Lumbriculus variegatus	Lumbriculus variegatus					whole body	laboratory	Prosser etal_Sci Total Environ_2016		no				28				0
Perfluorodecane sulfonic acid	335-77-3	PFDS	0.166154							kg-OC/kg-ww															0.166154					2.06	Lumbriculus variegatus	Lumbriculus variegatus					whole body	laboratory	Prosser etal_Sci Total Environ_2016		no				28				0
Perfluorooctanoic acid	45285-51-6	PFOA	0.04	0.0032						kg-oc/kg-ww															0.04					2.06	Earthworms	Eisenia fetida	1.85			Industrially Impacted Soil	whole body	laboratory	Rich 2015 EST 49()881-888						28				0
Perfluorononanoic acid	72007-68-2	PFNA	0.05	0.0069						kg-oc/kg-ww															0.05					2.06	Earthworms	Eisenia fetida	1.85			Industrially Impacted Soil	whole body	laboratory	Rich 2015 EST 49()881-888						28				0
Perfluorodecanoic acid	73829-36-4	PFDA	0.18	0.05						kg-oc/kg-ww															0.18					2.06	Earthworms	Eisenia fetida	1.85			Industrially Impacted Soil	whole body	laboratory	Rich 2015 EST 49()881-888						28				0
Perfluoroundecanoic acid	196859-54-8	PFUnDA	0.15	0.025						kg-oc/kg-ww															0.15					2.06	Earthworms	Eisenia fetida	1.85			Industrially Impacted Soil	whole body	laboratory	Rich 2015 EST 49()881-888						28				0
Perfluorododecanoic acid	171978-95-3	PFDoDA	0.42	0.046						kg-oc/kg-ww															0.42					2.06	Earthworms	Eisenia fetida	1.85			Industrially Impacted Soil	whole body	laboratory	Rich 2015 EST 49()881-888						28				0
Perfluorohexane sulfonic acid	355-46-4	PFHxS	0.14	0.024						kg-oc/kg-ww															0.14					2.06	Earthworms	Eisenia fetida	1.85			Industrially Impacted Soil	whole body	laboratory	Rich 2015 EST 49()881-888						28				0
Perfluorooctane sulfonic acid	1763-23-1	PFOS	0.24	0.074						kg-oc/kg-ww															0.24					2.06	Earthworms	Eisenia fetida	1.85			Industrially Impacted Soil	whole body	laboratory	Rich 2015 EST 49()881-888						28				0
Perfluorooctanoic acid	45285-51-6	PFOA	0.019	0.0024						kg-oc/kg-ww		0.02	0.011						kg-oc/kg-ww						0.02					2.06	Earthworms	Eisenia fetida	1.7			Municipal Soil	whole body	laboratory	Rich 2015 EST 49()881-888			0.00103	0.00038	g-OC/g-ww/hr	28	0.0512	0.0199	1/hr	0
Perfluorononanoic acid	72007-68-2	PFNA	0.034	0.0055						kg-oc/kg-ww		0.038	0.017						kg-oc/kg-ww						0.038					2.06	Earthworms	Eisenia fetida	1.7			Municipal Soil	whole body	laboratory	Rich 2015 EST 49()881-888			0.00102	0.00031	g-OC/g-ww/hr	28	0.0268	0.00855	1/hr	0
Perfluorodecanoic acid	73829-36-4	PFDA	0.048	0.01						kg-oc/kg-ww		0.049	0.019						kg-oc/kg-ww						0.049					2.06	Earthworms	Eisenia fetida	1.7			Municipal Soil	whole body	laboratory	Rich 2015 EST 49()881-888			0.0007	0.00018	g-OC/g-ww/hr	28	0.0143	0.00426	1/hr	0
Perfluoroundecanoic acid	196859-54-8	PFUnDA	0.033	0.0056						kg-oc/kg-ww		0.035	0.019						kg-oc/kg-ww						0.035					2.06	Earthworms	Eisenia fetida	1.7			Municipal Soil	whole body	laboratory	Rich 2015 EST 49()881-888			0.0008	0.0003	g-OC/g-ww/hr	28	0.023	0.00931	1/hr	0
Perfluorododecanoic acid	171978-95-3	PFDoDA	0.092	0.019						kg-oc/kg-ww		0.105	0.029						kg-oc/kg-ww						0.105					2.06	Earthworms	Eisenia fetida	1.7			Municipal Soil	whole body	laboratory	Rich 2015 EST 49()881-888			0.00042	6e-05	g-OC/g-ww/hr	28	0.00401	0.00095	1/hr	0
Perfluorohexane sulfonic acid	355-46-4	PFHxS	0.23	0.04						kg-oc/kg-ww		0.22	0.051						kg-oc/kg-ww						0.22					2.06	Earthworms	Eisenia fetida	1.7			Municipal Soil	whole body	laboratory	Rich 2015 EST 49()881-888			0.00139	0.00019	g-OC/g-ww/hr	28	0.00632	0.00118	1/hr	0
Perfluorooctane sulfonic acid	1763-23-1	PFOS	0.17	0.032						kg-oc/kg-ww		0.168	0.046						kg-oc/kg-ww						0.168					2.06	Earthworms	Eisenia fetida	1.7			Municipal Soil	whole body	laboratory	Rich 2015 EST 49()881-888			0.00156	0.00027	g-OC/g-ww/hr	28	0.0093	0.00199	1/hr	0
Perfluorodecane sulfonic acid	335-77-3	PFDS	0.015	0.0035						kg-oc/kg-ww		0.017	0.009						kg-oc/kg-ww						0.017					2.06	Earthworms	Eisenia fetida	1.7			Municipal Soil	whole body	laboratory	Rich 2015 EST 49()881-888			7e-05	2e-05	g-OC/g-ww/hr	28	0.00411	0.00191	1/hr	0
Perfluorooctanoic acid	45285-51-6	PFOA	0.022	0.0036						kg-oc/kg-ww															0.022					2.06	Earthworms	Eisenia fetida	1.6			AFFF Soil A	whole body	laboratory	Rich 2015 EST 49()881-888						28				0
Perfluorononanoic acid	72007-68-2	PFNA	0.049	0.011						kg-oc/kg-ww															0.049					2.06	Earthworms	Eisenia fetida	1.6			AFFF Soil A	whole body	laboratory	Rich 2015 EST 49()881-888						28				0
Perfluorodecanoic acid	73829-36-4	PFDA	0.057	0.011						kg-oc/kg-ww															0.057					2.06	Earthworms	Eisenia fetida	1.6			AFFF Soil A	whole body	laboratory	Rich 2015 EST 49()881-888						28				0
Perfluoroundecanoic acid	196859-54-8	PFUnDA	0.14	0.026						kg-oc/kg-ww															0.14					2.06	Earthworms	Eisenia fetida	1.6			AFFF Soil A	whole body	laboratory	Rich 2015 EST 49()881-888						28				0
Perfluorododecanoic acid	171978-95-3	PFDoDA	0.24	0.051						kg-oc/kg-ww															0.24					2.06	Earthworms	Eisenia fetida	1.6			AFFF Soil A	whole body	laboratory	Rich 2015 EST 49()881-888						28				0
Perfluorohexane sulfonic acid	355-46-4	PFHxS	0.37	0.044						kg-oc/kg-ww															0.37					2.06	Earthworms	Eisenia fetida	1.6			AFFF Soil A	whole body	laboratory	Rich 2015 EST 49()881-888						28				0
Perfluorooctane sulfonic acid	1763-23-1	PFOS	0.2	0.026						kg-oc/kg-ww															0.2					2.06	Earthworms	Eisenia fetida	1.6			AFFF Soil A	whole body	laboratory	Rich 2015 EST 49()881-888						28				0
Perfluorodecane sulfonic acid	335-77-3	PFDS	0.18	0.026						kg-oc/kg-ww															0.18					2.06	Earthworms	Eisenia fetida	1.6			AFFF Soil A	whole body	laboratory	Rich 2015 EST 49()881-888						28				0
Perfluorooctanoic acid	45285-51-6	PFOA	0.012	0.003						kg-oc/kg-ww															0.012					2.06	Earthworms	Eisenia fetida	1.52			AFFF Soil B	whole body	laboratory	Rich 2015 EST 49()881-888						28				0
Perfluorononanoic acid	72007-68-2	PFNA	0.028	0.0098						kg-oc/kg-ww															0.028					2.06	Earthworms	Eisenia fetida	1.52			AFFF Soil B	whole body	laboratory	Rich 2015 EST 49()881-888						28				0
Perfluorodecanoic acid	73829-36-4	PFDA	0.013	0.0028						kg-oc/kg-ww															0.013					2.06	Earthworms	Eisenia fetida	1.52			AFFF Soil B	whole body	laboratory	Rich 2015 EST 49()881-888						28				0
Perfluoroundecanoic acid	196859-54-8	PFUnDA	0.029	0.0073						kg-oc/kg-ww															0.029					2.06	Earthworms	Eisenia fetida	1.52			AFFF Soil B	whole body	laboratory	Rich 2015 EST 49()881-888						28				0
Perfluorododecanoic acid	171978-95-3	PFDoDA	0.1	0.033						kg-oc/kg-ww															0.1					2.06	Earthworms	Eisenia fetida	1.52			AFFF Soil B	whole body	laboratory	Rich 2015 EST 49()881-888						28				0
Perfluorohexane sulfonic acid	355-46-4	PFHxS	0.2	0.031						kg-oc/kg-ww															0.2					2.06	Earthworms	Eisenia fetida	1.52			AFFF Soil B	whole body	laboratory	Rich 2015 EST 49()881-888						28				0
Perfluorooctane sulfonic acid	1763-23-1	PFOS	0.11	0.013						kg-oc/kg-ww															0.11					2.06	Earthworms	Eisenia fetida	1.52			AFFF Soil B	whole body	laboratory	Rich 2015 EST 49()881-888						28				0
Perfluorodecane sulfonic acid	335-77-3	PFDS	0.038	0.012						kg-oc/kg-ww															0.038					2.06	Earthworms	Eisenia fetida	1.52			AFFF Soil B	whole body	laboratory	Rich 2015 EST 49()881-888						28				0
Perfluorononanoic acid	72007-68-2	PFNA	0.047	0.0068						kg-oc/kg-ww															0.047					2.06	Earthworms	Eisenia fetida	1.87667			Control	whole body	laboratory	Rich 2015 EST 49()881-888						28				0
Perfluoroheptanoic acid	120885-29-2	PFHpA	1.52419							kg-dw/kg-ww											0.0175				0.0266734					2.06	oligochaete worms	Tubifex tubifex					whole body	Viul, Norway - Randselva upstream	Schanning et al 2020 NIVA-rapport
Perfluorooctanoic acid	45285-51-6	PFOA	0.536256							kg-dw/kg-ww											0.0175				0.00938449					2.06	oligochaete worms	Tubifex tubifex					whole body	Viul, Norway - Randselva upstream	Schanning et al 2020 NIVA-rapport
Perfluorohexane sulfonic acid	355-46-4	PFHxS	4.44							kg-dw/kg-ww											0.0175				0.0777					2.06	oligochaete worms	Tubifex tubifex					whole body	Viul, Norway - Randselva upstream	Schanning et al 2020 NIVA-rapport
Perfluorooctanoic acid	45285-51-6	PFOA	0.891589							kg-dw/kg-ww											0.0175				0.0156028					2.06	oligochaete worms	Tubifex tubifex					whole body	Viul, Norway - river downstream the Viul hydropower dam	Schanning et al 2020 NIVA-rapport
Perfluorohexane sulfonic acid	355-46-4	PFHxS	4.23684							kg-dw/kg-ww											0.0175				0.0741447					2.06	oligochaete worms	Tubifex tubifex					whole body	Viul, Norway - river downstream the Viul hydropower dam	Schanning et al 2020 NIVA-rapport
Perfluorooctane sulfonic acid	1763-23-1	PFOS	15.75							kg-dw/kg-ww											0.0175				0.275625					2.06	oligochaete worms	Tubifex tubifex					whole body	Viul, Norway - river downstream the Viul hydropower dam	Schanning et al 2020 NIVA-rapport
10:2 Fluorotelomer sulfonic acid	120226-60-0	10:2 FTSA	7.45							kg-dw/kg-ww											0.0175				0.130375					2.06	oligochaete worms	Tubifex tubifex					whole body	Viul, Norway - river downstream the Viul hydropower dam	Schanning et al 2020 NIVA-rapport
12:2 Fluorotelomer sulfonate	149246-64-0	12:2 FTS	15.7671							kg-dw/kg-ww											0.0175				0.275924					2.06	oligochaete worms	Tubifex tubifex					whole body	Viul, Norway - river downstream the Viul hydropower dam	Schanning et al 2020 NIVA-rapport
N-Ethyl perfluorooctane sulfonamidoacetic acid	2991-50-6	EtFOSAA	1.10256							kg-dw/kg-ww											0.0175				0.0192949					2.06	oligochaete worms	Tubifex tubifex					whole body	Viul, Norway - river downstream the Viul hydropower dam	Schanning et al 2020 NIVA-rapport
Perfluorohexanoic acid	92612-52-7	PFHxA	1.0016							kg-dw/kg-ww											0.0175				0.017528					2.06	oligochaete worms	Tubifex tubifex					whole body	Viul, Norway - river downstream the Viul hydropower dam	Schanning et al 2020 NIVA-rapport
Perfluoroheptanoic acid	120885-29-2	PFHpA	2.19406							kg-dw/kg-ww											0.0175				0.038396					2.06	oligochaete worms	Tubifex tubifex					whole body	Viul, Norway - Randselva outside	Schanning et al 2020 NIVA-rapport
Perfluorooctanoic acid	45285-51-6	PFOA	0.62003							kg-dw/kg-ww											0.0175				0.0108505					2.06	oligochaete worms	Tubifex tubifex					whole body	Viul, Norway - Randselva outside	Schanning et al 2020 NIVA-rapport
Perfluorononanoic acid	72007-68-2	PFNA	0.265726							kg-dw/kg-ww											0.0175				0.0046502					2.06	oligochaete worms	Tubifex tubifex					whole body	Viul, Norway - Randselva outside	Schanning et al 2020 NIVA-rapport
Perfluorodecanoic acid	73829-36-4	PFDA	0.0772899							kg-dw/kg-ww											0.0175				0.00135257					2.06	oligochaete worms	Tubifex tubifex					whole body	Viul, Norway - Randselva outside	Schanning et al 2020 NIVA-rapport
Perfluoroundecanoic acid	196859-54-8	PFUnDA	0.0722556							kg-dw/kg-ww											0.0175				0.00126447					2.06	oligochaete worms	Tubifex tubifex					whole body	Viul, Norway - Randselva outside	Schanning et al 2020 NIVA-rapport
Perfluorododecanoic acid	171978-95-3	PFDoDA	0.190869							kg-dw/kg-ww											0.0175				0.00334021					2.06	oligochaete worms	Tubifex tubifex					whole body	Viul, Norway - Randselva outside	Schanning et al 2020 NIVA-rapport
Perfluorotridecanoic acid	862374-87-6	PFTrDA	0.122332							kg-dw/kg-ww											0.0175				0.00214081					2.06	oligochaete worms	Tubifex tubifex					whole body	Viul, Norway - Randselva outside	Schanning et al 2020 NIVA-rapport
Perfluorotetradecanoic acid	365971-87-5	PFTeDA	0.0482594							kg-dw/kg-ww											0.0175				0.000844539					2.06	oligochaete worms	Tubifex tubifex					whole body	Viul, Norway - Randselva outside	Schanning et al 2020 NIVA-rapport
Perfluorooctane sulfonic acid	1763-23-1	PFOS	0.246566							kg-dw/kg-ww											0.0175				0.0043149					2.06	oligochaete worms	Tubifex tubifex					whole body	Viul, Norway - Randselva outside	Schanning et al 2020 NIVA-rapport
Perfluorooctane sulfonamide	754-91-6	FOSA	0.423696							kg-dw/kg-ww											0.0175				0.00741469					2.06	oligochaete worms	Tubifex tubifex					whole body	Viul, Norway - Randselva outside	Schanning et al 2020 NIVA-rapport
N-ethyl perfluorooctane sulfonamidoethanol	1691-99-2	N-EtFOSE	0.0260665							kg-dw/kg-ww											0.0175				0.000456163					2.06	oligochaete worms	Tubifex tubifex					whole body	Viul, Norway - Randselva outside	Schanning et al 2020 NIVA-rapport
8:2 Fluorotelomer sulfonic acid	39108-34-4	8:2 FTSA	0.0333466							kg-dw/kg-ww											0.0175				0.000583566					2.06	oligochaete worms	Tubifex tubifex					whole body	Viul, Norway - Randselva outside	Schanning et al 2020 NIVA-rapport
10:2 Fluorotelomer sulfonic acid	120226-60-0	10:2 FTSA	0.181829							kg-dw/kg-ww											0.0175				0.003182					2.06	oligochaete worms	Tubifex tubifex					whole body	Viul, Norway - Randselva outside	Schanning et al 2020 NIVA-rapport
12:2 Fluorotelomer sulfonate	149246-64-0	12:2 FTS	0.0231587							kg-dw/kg-ww											0.0175				0.000405277					2.06	oligochaete worms	Tubifex tubifex					whole body	Viul, Norway - Randselva outside	Schanning et al 2020 NIVA-rapport
N-Ethyl perfluorooctane sulfonamidoacetic acid	2991-50-6	EtFOSAA	0.0368894							kg-dw/kg-ww											0.0175				0.000645565					2.06	oligochaete worms	Tubifex tubifex					whole body	Viul, Norway - Randselva outside	Schanning et al 2020 NIVA-rapport
Perfluoroheptanoic acid	120885-29-2	PFHpA	6.12146							kg-dw/kg-ww											0.0175				0.107126					2.06	oligochaete worms	Tubifex tubifex					whole body	Viul, Norway - Svarthølen basin	Schanning et al 2020 NIVA-rapport
Perfluorooctanoic acid	45285-51-6	PFOA	1.35432							kg-dw/kg-ww											0.0175				0.0237005					2.06	oligochaete worms	Tubifex tubifex					whole body	Viul, Norway - Svarthølen basin	Schanning et al 2020 NIVA-rapport
Perfluorononanoic acid	72007-68-2	PFNA	2.08974							kg-dw/kg-ww											0.0175				0.0365705					2.06	oligochaete worms	Tubifex tubifex					whole body	Viul, Norway - Svarthølen basin	Schanning et al 2020 NIVA-rapport
Perfluorodecanoic acid	73829-36-4	PFDA	2.85944							kg-dw/kg-ww											0.0175				0.0500402					2.06	oligochaete worms	Tubifex tubifex					whole body	Viul, Norway - Svarthølen basin	Schanning et al 2020 NIVA-rapport
Perfluoroundecanoic acid	196859-54-8	PFUnDA	3.33652							kg-dw/kg-ww											0.0175				0.058389					2.06	oligochaete worms	Tubifex tubifex					whole body	Viul, Norway - Svarthølen basin	Schanning et al 2020 NIVA-rapport
Perfluorododecanoic acid	171978-95-3	PFDoDA	2.20386							kg-dw/kg-ww											0.0175				0.0385675					2.06	oligochaete worms	Tubifex tubifex					whole body	Viul, Norway - Svarthølen basin	Schanning et al 2020 NIVA-rapport
Perfluorotridecanoic acid	862374-87-6	PFTrDA	2.82353							kg-dw/kg-ww											0.0175				0.0494118					2.06	oligochaete worms	Tubifex tubifex					whole body	Viul, Norway - Svarthølen basin	Schanning et al 2020 NIVA-rapport
Perfluorotetradecanoic acid	365971-87-5	PFTeDA	2.88838							kg-dw/kg-ww											0.0175				0.0505467					2.06	oligochaete worms	Tubifex tubifex					whole body	Viul, Norway - Svarthølen basin	Schanning et al 2020 NIVA-rapport
Perfluorooctane sulfonic acid	1763-23-1	PFOS	9.78101							kg-dw/kg-ww											0.0175				0.171168					2.06	oligochaete worms	Tubifex tubifex					whole body	Viul, Norway - Svarthølen basin	Schanning et al 2020 NIVA-rapport
Perfluorooctane sulfonamide	754-91-6	FOSA	15.7555							kg-dw/kg-ww											0.0175				0.275721					2.06	oligochaete worms	Tubifex tubifex					whole body	Viul, Norway - Svarthølen basin	Schanning et al 2020 NIVA-rapport
N-ethyl perfluorooctane sulfonamide	4151-50-2	N-EtFOSA	0.983371							kg-dw/kg-ww											0.0175				0.017209					2.06	oligochaete worms	Tubifex tubifex					whole body	Viul, Norway - Svarthølen basin	Schanning et al 2020 NIVA-rapport
N-ethyl perfluorooctane sulfonamidoethanol	1691-99-2	N-EtFOSE	5.25229							kg-dw/kg-ww											0.0175				0.0919151					2.06	oligochaete worms	Tubifex tubifex					whole body	Viul, Norway - Svarthølen basin	Schanning et al 2020 NIVA-rapport
8:2 Fluorotelomer sulfonic acid	39108-34-4	8:2 FTSA	0.380446							kg-dw/kg-ww											0.0175				0.00665781					2.06	oligochaete worms	Tubifex tubifex					whole body	Viul, Norway - Svarthølen basin	Schanning et al 2020 NIVA-rapport
10:2 Fluorotelomer sulfonic acid	120226-60-0	10:2 FTSA	6.06526							kg-dw/kg-ww											0.0175				0.106142					2.06	oligochaete worms	Tubifex tubifex					whole body	Viul, Norway - Svarthølen basin	Schanning et al 2020 NIVA-rapport
12:2 Fluorotelomer sulfonate	149246-64-0	12:2 FTS	3.42448							kg-dw/kg-ww											0.0175				0.0599283					2.06	oligochaete worms	Tubifex tubifex					whole body	Viul, Norway - Svarthølen basin	Schanning et al 2020 NIVA-rapport
N-Ethyl perfluorooctane sulfonamidoacetic acid	2991-50-6	EtFOSAA	0.878024							kg-dw/kg-ww											0.0175				0.0153654					2.06	oligochaete worms	Tubifex tubifex					whole body	Viul, Norway - Svarthølen basin	Schanning et al 2020 NIVA-rapport
Perfluorooctane sulfonic acid	1763-23-1	PFOS	0.354	0.021						kg-dw/kg-dw											0.0155			0.85	0.00082305					2.06	earthworm	Eisenia fetida					whole body	laboratory	Sobhani et al 2021 Environmental Technology & Innovation 22 () 101476		NO				28				0
Perfluorooctanoic acid	45285-51-6	PFOA	0.109	0.002						kg-dw/kg-dw											0.0155			0.85	0.000253425					2.06	earthworm	Eisenia fetida					whole body	laboratory	Sobhani et al 2021 Environmental Technology & Innovation 22 () 101476		NO				28				0
Perfluorooctane sulfonic acid	1763-23-1	PFOS	0.314	0.015						kg-dw/kg-dw											0.0155			0.85	0.00073005					2.06	earthworm	Eisenia fetida					whole body	laboratory	Sobhani et al 2021 Environmental Technology & Innovation 22 () 101476		NO				28				0
Perfluorooctanoic acid	45285-51-6	PFOA	0.025							kg-dw/kg-dw											0.0155			0.85	5.8125e-05					2.06	earthworm	Eisenia fetida					whole body	laboratory	Sobhani et al 2021 Environmental Technology & Innovation 22 () 101476		NO				28				0
Perfluorooctanoic acid	45285-51-6	PFOA	1.73502							kg-dw/kg-dw											0.0155			0.85	0.00403393					2.06	earthworm	Eisenia fetida					whole body	laboratory	Wang et al 2022 Chemosphere 291 () 132942		NO				28				0
Perfluorooctanoic acid	45285-51-6	PFOA	1.70876							kg-dw/kg-dw											0.0155			0.85	0.00397286					2.06	earthworm	Eisenia fetida					whole body	laboratory	Wang et al 2022 Chemosphere 291 () 132942		NO				28				0
Perfluorooctanoic acid	45285-51-6	PFOA	1.49316							kg-dw/kg-dw											0.0155			0.85	0.0034716					2.06	earthworm	Eisenia fetida					whole body	laboratory	Wang et al 2022 Chemosphere 291 () 132942		NO				28				0
Perfluorooctanoic acid	45285-51-6	PFOA	1.37797							kg-dw/kg-dw											0.0155			0.85	0.00320379					2.06	earthworm	Eisenia fetida					whole body	laboratory	Wang et al 2022 Chemosphere 291 () 132942		NO				28				0
Perfluorooctanoic acid	45285-51-6	PFOA	1.30244							kg-dw/kg-dw											0.0155			0.85	0.00302816					2.06	earthworm	Eisenia fetida					whole body	laboratory	Wang et al 2022 Chemosphere 291 () 132942		NO				28				0
Perfluorooctane sulfonic acid	1763-23-1	PFOS	4.125	0.468684					arithmetic	kg-dw/kg-dw		4.12						arithmetic	kg-dw/kg-dw		0.0138	2		0.85	0.0042642					2.06	earthworm	Eisenia fetida				Biosolids-amended soil 1.44 ng/g 1.38% OM	whole body	laboratory	Wen 2015 Chemosphere 118()361–366			0.651	0.064	kg-dw/kg-dw/d	30	0.158	0.009	1/d	30
Perfluorooctane sulfonic acid	1763-23-1	PFOS	3.47115	0.395056					arithmetic	kg-dw/kg-dw		3.47						arithmetic	kg-dw/kg-dw		0.0143	2		0.85	0.00372158					2.06	earthworm	Eisenia fetida				Biosolids-amended soil 10.4 ng/g 1.43% OM	whole body	laboratory	Wen 2015 Chemosphere 118()361–366			0.573	0.059	kg-dw/kg-dw/d	30	0.165	0.008	1/d	30
Perfluorooctane sulfonic acid	1763-23-1	PFOS	3.33117	0.311042					arithmetic	kg-dw/kg-dw		3.33						arithmetic	kg-dw/kg-dw		0.0229	2		0.85	0.00571928					2.06	earthworm	Eisenia fetida				Biosolids-amended soil 15.4 ng/g 2.29% OM	whole body	laboratory	Wen 2015 Chemosphere 118()361–366			0.766	0.065	kg-dw/kg-dw/d	30	0.231	0.009	1/d	30
Perfluorooctane sulfonic acid	1763-23-1	PFOS	2.80919	0.293592					arithmetic	kg-dw/kg-dw		2.82						arithmetic	kg-dw/kg-dw		0.0252	2		0.85	0.0053298					2.06	earthworm	Eisenia fetida				Biosolids-amended soil 28.3 ng/g 2.52% OM	whole body	laboratory	Wen 2015 Chemosphere 118()361–366			0.668	0.065	kg-dw/kg-dw/d	30	0.236	0.009	1/d	30
Perfluorooctane sulfonic acid	1763-23-1	PFOS	3.11275	0.271036					arithmetic	kg-dw/kg-dw		3.12						arithmetic	kg-dw/kg-dw		0.0276	2		0.85	0.0064584					2.06	earthworm	Eisenia fetida				Biosolids-amended soil 40.8 ng/g 2.76% OM	whole body	laboratory	Wen 2015 Chemosphere 118()361–366			0.824	0.063	kg-dw/kg-dw/d	30	0.264	0.011	1/d	30
Perfluorooctane sulfonic acid	1763-23-1	PFOS	2.26429	0.115963					arithmetic	kg-dw/kg-dw		2.26						arithmetic	kg-dw/kg-dw		0.0332	2		0.85	0.0056274					2.06	earthworm	Eisenia fetida				Biosolids-amended soil 42.0 ng/g 3.32% OM	whole body	laboratory	Wen 2015 Chemosphere 118()361–366			0.6	0.023	kg-dw/kg-dw/d	30	0.265	0.009	1/d	30
Perfluorooctane sulfonic acid	1763-23-1	PFOS	1.53472	0.0790026					arithmetic	kg-dw/kg-dw		1.54						arithmetic	kg-dw/kg-dw		0.039	2		0.85	0.0045045					2.06	earthworm	Eisenia fetida				Biosolids-amended soil 43.2 ng/g 3.90% OM	whole body	laboratory	Wen 2015 Chemosphere 118()361–366			0.391	0.017	kg-dw/kg-dw/d	30	0.254	0.007	1/d	30
Perfluorooctanoic acid	45285-51-6	PFOA	1.35537	0.274214					arithmetic	kg-dw/kg-dw		1.36						arithmetic	kg-dw/kg-dw		0.0138	2		0.85	0.0014076					2.06	earthworm	Eisenia fetida				Biosolids-amended soil 1.21 ng/g 1.38% OM	whole body	laboratory	Wen 2015 Chemosphere 118()361–366			0.293	0.057	kg-dw/kg-dw/d	30	0.216	0.012	1/d	30
Perfluorooctanoic acid	45285-51-6	PFOA	1.13657	0.132893					arithmetic	kg-dw/kg-dw		1.14						arithmetic	kg-dw/kg-dw		0.0143	2		0.85	0.00122265					2.06	earthworm	Eisenia fetida				Biosolids-amended soil 4.32 ng/g 1.43% OM	whole body	laboratory	Wen 2015 Chemosphere 118()361–366			0.255	0.028	kg-dw/kg-dw/d	30	0.224	0.009	1/d	30
Perfluorooctanoic acid	45285-51-6	PFOA	1.05556	0.195398					arithmetic	kg-dw/kg-dw		1.05						arithmetic	kg-dw/kg-dw		0.0229	2		0.85	0.00180338					2.06	earthworm	Eisenia fetida				Biosolids-amended soil 12.6 ng/g 2.29% OM	whole body	laboratory	Wen 2015 Chemosphere 118()361–366			0.241	0.044	kg-dw/kg-dw/d	30	0.229	0.007	1/d	30
Perfluorooctanoic acid	45285-51-6	PFOA	0.914141	0.10248					arithmetic	kg-dw/kg-dw		0.913						arithmetic	kg-dw/kg-dw		0.0252	2		0.85	0.00172557					2.06	earthworm	Eisenia fetida				Biosolids-amended soil 19.8 ng/g 2.52% OM	whole body	laboratory	Wen 2015 Chemosphere 118()361–366			0.237	0.026	kg-dw/kg-dw/d	30	0.26	0.006	1/d	30
Perfluorooctanoic acid	45285-51-6	PFOA	0.858238	0.118027					arithmetic	kg-dw/kg-dw		0.857						arithmetic	kg-dw/kg-dw		0.0276	2		0.85	0.00177399					2.06	earthworm	Eisenia fetida				Biosolids-amended soil 26.1 ng/g 2.76% OM	whole body	laboratory	Wen 2015 Chemosphere 118()361–366			0.418	0.039	kg-dw/kg-dw/d	30	0.485	0.049	1/d	30
Perfluorooctanoic acid	45285-51-6	PFOA	0.79927	0.0709837					arithmetic	kg-dw/kg-dw		0.799						arithmetic	kg-dw/kg-dw		0.0332	2		0.85	0.00198951					2.06	earthworm	Eisenia fetida				Biosolids-amended soil 27.4 ng/g 3.32% OM	whole body	laboratory	Wen 2015 Chemosphere 118()361–366			0.317	0.022	kg-dw/kg-dw/d	30	0.397	0.022	1/d	30
Perfluorooctanoic acid	45285-51-6	PFOA	0.515789	0.0486407					arithmetic	kg-dw/kg-dw		0.516						arithmetic	kg-dw/kg-dw		0.039	2		0.85	0.0015093					2.06	earthworm	Eisenia fetida				Biosolids-amended soil 28.5 ng/g 3.90% OM	whole body	laboratory	Wen 2015 Chemosphere 118()361–366			0.187	0.015	kg-dw/kg-dw/d	30	0.363	0.018	1/d	30
2-(Perfluorodecyl)ethanol	865-86-1	10:2 FTOH	13.1							kg-dw/kg-dw											0.0411	2		0.85	0.0403808					2.06	earthworm	Eisenia fetida	4				whole body	laboratory	Zhao and Zhu 2017 Environmental Pollution 220 () 124-131		NO				30
Perfluoropentanoic acid	45167-47-3	PFPeA	0.036	0.006						Kg-OC/Kg-dw												2		0.85	0.0027					2.06	earthworm	Eisenia fetida	≈ 4			200 ng/g exposure Soil organic matter 4.11%	whole body	laboratory	Zhao et al 2014 Environ Pollut 184()495-501						30				0
Perfluorohexanoic acid	92612-52-7	PFHxA	0.099	0.029						Kg-OC/Kg-dw												2		0.85	0.007425					2.06	earthworm	Eisenia fetida	≈ 4			200 ng/g exposure Soil organic matter 4.11%	whole body	laboratory	Zhao et al 2014 Environ Pollut 184()495-501						30				0
Perfluoroheptanoic acid	120885-29-2	PFHpA	0.113	0.024						Kg-OC/Kg-dw												2		0.85	0.008475					2.06	earthworm	Eisenia fetida	≈ 4			200 ng/g exposure Soil organic matter 4.11%	whole body	laboratory	Zhao et al 2014 Environ Pollut 184()495-501						30				0
Perfluorooctanoic acid	45285-51-6	PFOA	0.316	0.056						Kg-OC/Kg-dw												2		0.85	0.0237					2.06	earthworm	Eisenia fetida	≈ 4			200 ng/g exposure Soil organic matter 4.11%	whole body	laboratory	Zhao et al 2014 Environ Pollut 184()495-501						30				0
Perfluorononanoic acid	72007-68-2	PFNA	0.678	0.032						Kg-OC/Kg-dw												2		0.85	0.05085					2.06	earthworm	Eisenia fetida	≈ 4			200 ng/g exposure Soil organic matter 4.11%	whole body	laboratory	Zhao et al 2014 Environ Pollut 184()495-501						30				0
Perfluorodecanoic acid	73829-36-4	PFDA	1.792	0.131						Kg-OC/Kg-dw												2		0.85	0.1344					2.06	earthworm	Eisenia fetida	≈ 4			200 ng/g exposure Soil organic matter 4.11%	whole body	laboratory	Zhao et al 2014 Environ Pollut 184()495-501						30				0
Perfluoroundecanoic acid	196859-54-8	PFUnDA	2.799	0.509						Kg-OC/Kg-dw												2		0.85	0.209925					2.06	earthworm	Eisenia fetida	≈ 4			200 ng/g exposure Soil organic matter 4.11%	whole body	laboratory	Zhao et al 2014 Environ Pollut 184()495-501						30				0
Perfluorododecanoic acid	171978-95-3	PFDoDA	4.6	0.706						Kg-OC/Kg-dw												2		0.85	0.345					2.06	earthworm	Eisenia fetida	≈ 4			200 ng/g exposure Soil organic matter 4.11%	whole body	laboratory	Zhao et al 2014 Environ Pollut 184()495-501						30				0
Perfluorobutane sulfonic acid	375-73-5	PFBS	0.632	0.217						Kg-OC/Kg-dw												2		0.85	0.0474					2.06	earthworm	Eisenia fetida	≈ 4			200 ng/g exposure Soil organic matter 4.11%	whole body	laboratory	Zhao et al 2014 Environ Pollut 184()495-501						30				0
Perfluorohexane sulfonic acid	355-46-4	PFHxS	2.375	0.561						Kg-OC/Kg-dw												2		0.85	0.178125					2.06	earthworm	Eisenia fetida	≈ 4			200 ng/g exposure Soil organic matter 4.11%	whole body	laboratory	Zhao et al 2014 Environ Pollut 184()495-501						30				0
Perfluorooctane sulfonic acid	1763-23-1	PFOS	4.19	0.583						Kg-OC/Kg-dw												2		0.85	0.31425					2.06	earthworm	Eisenia fetida	≈ 4			200 ng/g exposure Soil organic matter 4.11%	whole body	laboratory	Zhao et al 2014 Environ Pollut 184()495-501						30				0
Perfluoropentanoic acid	45167-47-3	PFPeA	0.018	0.003						Kg-OC/Kg-dw												2		0.85	0.00135					2.06	earthworm	Eisenia fetida	≈ 4			500 ng/g exposure Soil organic matter 4.11%	whole body	laboratory	Zhao et al 2014 Environ Pollut 184()495-501						30				0
Perfluorohexanoic acid	92612-52-7	PFHxA	0.066	0.036						Kg-OC/Kg-dw												2		0.85	0.00495					2.06	earthworm	Eisenia fetida	≈ 4			500 ng/g exposure Soil organic matter 4.11%	whole body	laboratory	Zhao et al 2014 Environ Pollut 184()495-501						30				0
Perfluoroheptanoic acid	120885-29-2	PFHpA	0.066	0.034						Kg-OC/Kg-dw												2		0.85	0.00495					2.06	earthworm	Eisenia fetida	≈ 4			500 ng/g exposure Soil organic matter 4.11%	whole body	laboratory	Zhao et al 2014 Environ Pollut 184()495-501						30				0
Perfluorooctanoic acid	45285-51-6	PFOA	0.294	0.091						Kg-OC/Kg-dw												2		0.85	0.02205					2.06	earthworm	Eisenia fetida	≈ 4			500 ng/g exposure Soil organic matter 4.11%	whole body	laboratory	Zhao et al 2014 Environ Pollut 184()495-501						30				0
Perfluorononanoic acid	72007-68-2	PFNA	0.54	0.017						Kg-OC/Kg-dw												2		0.85	0.0405					2.06	earthworm	Eisenia fetida	≈ 4			500 ng/g exposure Soil organic matter 4.11%	whole body	laboratory	Zhao et al 2014 Environ Pollut 184()495-501						30				0
Perfluorodecanoic acid	73829-36-4	PFDA	1.615	0.021						Kg-OC/Kg-dw												2		0.85	0.121125					2.06	earthworm	Eisenia fetida	≈ 4			500 ng/g exposure Soil organic matter 4.11%	whole body	laboratory	Zhao et al 2014 Environ Pollut 184()495-501						30				0
Perfluoroundecanoic acid	196859-54-8	PFUnDA	2.301	0.118						Kg-OC/Kg-dw												2		0.85	0.172575					2.06	earthworm	Eisenia fetida	≈ 4			500 ng/g exposure Soil organic matter 4.11%	whole body	laboratory	Zhao et al 2014 Environ Pollut 184()495-501						30				0
Perfluorododecanoic acid	171978-95-3	PFDoDA	3.606	0.022						Kg-OC/Kg-dw												2		0.85	0.27045					2.06	earthworm	Eisenia fetida	≈ 4			500 ng/g exposure Soil organic matter 4.11%	whole body	laboratory	Zhao et al 2014 Environ Pollut 184()495-501						30				0
Perfluorobutane sulfonic acid	375-73-5	PFBS	0.591	0.005						Kg-OC/Kg-dw												2		0.85	0.044325					2.06	earthworm	Eisenia fetida	≈ 4			500 ng/g exposure Soil organic matter 4.11%	whole body	laboratory	Zhao et al 2014 Environ Pollut 184()495-501						30				0
Perfluorohexane sulfonic acid	355-46-4	PFHxS	2.048	0.125						Kg-OC/Kg-dw												2		0.85	0.1536					2.06	earthworm	Eisenia fetida	≈ 4			500 ng/g exposure Soil organic matter 4.11%	whole body	laboratory	Zhao et al 2014 Environ Pollut 184()495-501						30				0
Perfluorooctane sulfonic acid	1763-23-1	PFOS	3.354	0.079						Kg-OC/Kg-dw												2		0.85	0.25155					2.06	earthworm	Eisenia fetida	≈ 4			500 ng/g exposure Soil organic matter 4.11%	whole body	laboratory	Zhao et al 2014 Environ Pollut 184()495-501						30				0
Perfluoropentanoic acid	45167-47-3	PFPeA	0.015	0.003						Kg-OC/Kg-dw												2		0.85	0.001125					2.06	earthworm	Eisenia fetida	≈ 4			1000 ng/g exposure Soil organic matter 4.11%	whole body	laboratory	Zhao et al 2014 Environ Pollut 184()495-501						30				0
Perfluorohexanoic acid	92612-52-7	PFHxA	0.054	0						Kg-OC/Kg-dw												2		0.85	0.00405					2.06	earthworm	Eisenia fetida	≈ 4			1000 ng/g exposure Soil organic matter 4.11%	whole body	laboratory	Zhao et al 2014 Environ Pollut 184()495-501						30				0
Perfluoroheptanoic acid	120885-29-2	PFHpA	0.056	0.004						Kg-OC/Kg-dw												2		0.85	0.0042					2.06	earthworm	Eisenia fetida	≈ 4			1000 ng/g exposure Soil organic matter 4.11%	whole body	laboratory	Zhao et al 2014 Environ Pollut 184()495-501						30				0
Perfluorooctanoic acid	45285-51-6	PFOA	0.28	0.075						Kg-OC/Kg-dw												2		0.85	0.021					2.06	earthworm	Eisenia fetida	≈ 4			1000 ng/g exposure Soil organic matter 4.11%	whole body	laboratory	Zhao et al 2014 Environ Pollut 184()495-501						30				0
Perfluorononanoic acid	72007-68-2	PFNA	0.508	0.071						Kg-OC/Kg-dw												2		0.85	0.0381					2.06	earthworm	Eisenia fetida	≈ 4			1000 ng/g exposure Soil organic matter 4.11%	whole body	laboratory	Zhao et al 2014 Environ Pollut 184()495-501						30				0
Perfluorodecanoic acid	73829-36-4	PFDA	1.548	0.554						Kg-OC/Kg-dw												2		0.85	0.1161					2.06	earthworm	Eisenia fetida	≈ 4			1000 ng/g exposure Soil organic matter 4.11%	whole body	laboratory	Zhao et al 2014 Environ Pollut 184()495-501						30				0
Perfluoroundecanoic acid	196859-54-8	PFUnDA	2.178	0.666						Kg-OC/Kg-dw												2		0.85	0.16335					2.06	earthworm	Eisenia fetida	≈ 4			1000 ng/g exposure Soil organic matter 4.11%	whole body	laboratory	Zhao et al 2014 Environ Pollut 184()495-501						30				0
Perfluorododecanoic acid	171978-95-3	PFDoDA	3.282	1.074						Kg-OC/Kg-dw												2		0.85	0.24615					2.06	earthworm	Eisenia fetida	≈ 4			1000 ng/g exposure Soil organic matter 4.11%	whole body	laboratory	Zhao et al 2014 Environ Pollut 184()495-501						30				0
Perfluorobutane sulfonic acid	375-73-5	PFBS	0.509	0.083						Kg-OC/Kg-dw												2		0.85	0.038175					2.06	earthworm	Eisenia fetida	≈ 4			1000 ng/g exposure Soil organic matter 4.11%	whole body	laboratory	Zhao et al 2014 Environ Pollut 184()495-501						30				0
Perfluorohexane sulfonic acid	355-46-4	PFHxS	1.975	0.414						Kg-OC/Kg-dw												2		0.85	0.148125					2.06	earthworm	Eisenia fetida	≈ 4			1000 ng/g exposure Soil organic matter 4.11%	whole body	laboratory	Zhao et al 2014 Environ Pollut 184()495-501						30				0
Perfluorooctane sulfonic acid	1763-23-1	PFOS	2.945	0.449						Kg-OC/Kg-dw												2		0.85	0.220875					2.06	earthworm	Eisenia fetida	≈ 4			1000 ng/g exposure Soil organic matter 4.11%	whole body	laboratory	Zhao et al 2014 Environ Pollut 184()495-501						30				0
N-ethyl perfluorooctane sulfonamidoethanol	1691-99-2	N-EtFOSE	0.523							kg-OC/kg-dw												2		0.85	0.039225					2.06	earthworm	Eisenia fetida	≈ 3				whole body	laboratory	Zhao et al 2016 Sci Total Environ 554-555()186-191			0.746		kg-OC/kg-dw/d	30	0.214		1/d	28
Perfluorooctanoic acid	45285-51-6	PFOA	6.88	0.16						kg-dw/kg-dw											0.046	2		0.85	0.023736					2.06	earthworm	Eisenia fetida	3.175				whole body	laboratory	Zhao et al 2016 STE 572 () 169–176		NO				30				0
Perfluorononanoic acid	72007-68-2	PFNA	8.98	0.1						kg-dw/kg-dw											0.046	2		0.85	0.030981					2.06	earthworm	Eisenia fetida	3.175				whole body	laboratory	Zhao et al 2016 STE 572 () 169–176		NO				30				0
Perfluorodecanoic acid	73829-36-4	PFDA	11.1	0.19						kg-dw/kg-dw											0.046	2		0.85	0.038295					2.06	earthworm	Eisenia fetida	3.175				whole body	laboratory	Zhao et al 2016 STE 572 () 169–176		NO				30				0
Perfluoroundecanoic acid	196859-54-8	PFUnDA	22.2	0.02						kg-dw/kg-dw											0.046	2		0.85	0.07659					2.06	earthworm	Eisenia fetida	3.175				whole body	laboratory	Zhao et al 2016 STE 572 () 169–176		NO				30				0
Perfluorododecanoic acid	171978-95-3	PFDoDA	32.6	0.69						kg-dw/kg-dw											0.046	2		0.85	0.11247					2.06	earthworm	Eisenia fetida	3.175				whole body	laboratory	Zhao et al 2016 STE 572 () 169–176		NO				30				0
Perfluorobutane sulfonic acid	375-73-5	PFBS	14.3	0.57						kg-dw/kg-dw											0.046	2		0.85	0.049335					2.06	earthworm	Eisenia fetida	3.175				whole body	laboratory	Zhao et al 2016 STE 572 () 169–176		NO				30				0
Perfluorohexane sulfonic acid	355-46-4	PFHxS	13.2	0.45						kg-dw/kg-dw											0.046	2		0.85	0.04554					2.06	earthworm	Eisenia fetida	3.175				whole body	laboratory	Zhao et al 2016 STE 572 () 169–176		NO				30				0
Perfluorooctane sulfonic acid	1763-23-1	PFOS	9.94	0.37						kg-dw/kg-dw											0.046	2		0.85	0.034293					2.06	earthworm	Eisenia fetida	3.175				whole body	laboratory	Zhao et al 2016 STE 572 () 169–176		NO				30				0
Perfluorooctanoic acid	45285-51-6	PFOA	7.03	0.12						kg-dw/kg-dw											0.046	2		0.85	0.0242535					2.06	earthworm	Eisenia fetida	3.275				whole body	laboratory	Zhao et al 2016 STE 572 () 169–176		NO				30				0
Perfluorononanoic acid	72007-68-2	PFNA	8.96	0.11						kg-dw/kg-dw											0.046	2		0.85	0.030912					2.06	earthworm	Eisenia fetida	3.275				whole body	laboratory	Zhao et al 2016 STE 572 () 169–176		NO				30				0
Perfluorodecanoic acid	73829-36-4	PFDA	6.39	0.27						kg-dw/kg-dw											0.046	2		0.85	0.0220455					2.06	earthworm	Eisenia fetida	3.275				whole body	laboratory	Zhao et al 2016 STE 572 () 169–176		NO				30				0
Perfluoroundecanoic acid	196859-54-8	PFUnDA	6.11	0.63						kg-dw/kg-dw											0.046	2		0.85	0.0210795					2.06	earthworm	Eisenia fetida	3.275				whole body	laboratory	Zhao et al 2016 STE 572 () 169–176		NO				30				0
Perfluorododecanoic acid	171978-95-3	PFDoDA	5.6	0.3						kg-dw/kg-dw											0.046	2		0.85	0.01932					2.06	earthworm	Eisenia fetida	3.275				whole body	laboratory	Zhao et al 2016 STE 572 () 169–176		NO				30				0
Perfluorobutane sulfonic acid	375-73-5	PFBS	11.8	0.25						kg-dw/kg-dw											0.046	2		0.85	0.04071					2.06	earthworm	Eisenia fetida	3.275				whole body	laboratory	Zhao et al 2016 STE 572 () 169–176		NO				30				0
Perfluorohexane sulfonic acid	355-46-4	PFHxS	13.1	0.72						kg-dw/kg-dw											0.046	2		0.85	0.045195					2.06	earthworm	Eisenia fetida	3.275				whole body	laboratory	Zhao et al 2016 STE 572 () 169–176		NO				30				0
Perfluorooctane sulfonic acid	1763-23-1	PFOS	7.99	0.06						kg-dw/kg-dw											0.046	2		0.85	0.0275655					2.06	earthworm	Eisenia fetida	3.275				whole body	laboratory	Zhao et al 2016 STE 572 () 169–176		NO				30				0
Perfluorononanoic acid	72007-68-2	PFNA	0.93	0.18						kg-dw/kg-dw											0.568	2		0.85	0.039618					2.06	earthworm	Eisenia fetida	3.055				whole body	laboratory	Zhao et al 2016 STE 572 () 169–176		NO				30				0
Perfluorodecanoic acid	73829-36-4	PFDA	1.68	0.19						kg-dw/kg-dw											0.568	2		0.85	0.071568					2.06	earthworm	Eisenia fetida	3.055				whole body	laboratory	Zhao et al 2016 STE 572 () 169–176		NO				30				0
Perfluoroundecanoic acid	196859-54-8	PFUnDA	4.15	0.01						kg-dw/kg-dw											0.568	2		0.85	0.17679					2.06	earthworm	Eisenia fetida	3.055				whole body	laboratory	Zhao et al 2016 STE 572 () 169–176		NO				30				0
Perfluorododecanoic acid	171978-95-3	PFDoDA	13.2	0.24						kg-dw/kg-dw											0.568	2		0.85	0.56232					2.06	earthworm	Eisenia fetida	3.055				whole body	laboratory	Zhao et al 2016 STE 572 () 169–176		NO				30				0
Perfluorobutane sulfonic acid	375-73-5	PFBS	5.08	0.36						kg-dw/kg-dw											0.568	2		0.85	0.216408					2.06	earthworm	Eisenia fetida	3.055				whole body	laboratory	Zhao et al 2016 STE 572 () 169–176		NO				30				0
Perfluorohexane sulfonic acid	355-46-4	PFHxS	2.9	0.58						kg-dw/kg-dw											0.568	2		0.85	0.12354					2.06	earthworm	Eisenia fetida	3.055				whole body	laboratory	Zhao et al 2016 STE 572 () 169–176		NO				30				0
Perfluorooctane sulfonic acid	1763-23-1	PFOS	2.89	0.07						kg-dw/kg-dw											0.568	2		0.85	0.123114					2.06	earthworm	Eisenia fetida	3.055				whole body	laboratory	Zhao et al 2016 STE 572 () 169–176		NO				30				0
Perfluorononanoic acid	72007-68-2	PFNA	0.8	0.1						kg-dw/kg-dw											0.568	2		0.85	0.03408					2.06	earthworm	Eisenia fetida	3.105				whole body	laboratory	Zhao et al 2016 STE 572 () 169–176		NO				30				0
Perfluorodecanoic acid	73829-36-4	PFDA	1.6	0.16						kg-dw/kg-dw											0.568	2		0.85	0.06816					2.06	earthworm	Eisenia fetida	3.105				whole body	laboratory	Zhao et al 2016 STE 572 () 169–176		NO				30				0
Perfluoroundecanoic acid	196859-54-8	PFUnDA	3.92	0.61						kg-dw/kg-dw											0.568	2		0.85	0.166992					2.06	earthworm	Eisenia fetida	3.105				whole body	laboratory	Zhao et al 2016 STE 572 () 169–176		NO				30				0
Perfluorododecanoic acid	171978-95-3	PFDoDA	13.4	0.49						kg-dw/kg-dw											0.568	2		0.85	0.57084					2.06	earthworm	Eisenia fetida	3.105				whole body	laboratory	Zhao et al 2016 STE 572 () 169–176		NO				30				0
Perfluorobutane sulfonic acid	375-73-5	PFBS	4.96	0.31						kg-dw/kg-dw											0.568	2		0.85	0.211296					2.06	earthworm	Eisenia fetida	3.105				whole body	laboratory	Zhao et al 2016 STE 572 () 169–176		NO				30				0
Perfluorohexane sulfonic acid	355-46-4	PFHxS	2.56	0.2						kg-dw/kg-dw											0.568	2		0.85	0.109056					2.06	earthworm	Eisenia fetida	3.105				whole body	laboratory	Zhao et al 2016 STE 572 () 169–176		NO				30				0
Perfluorooctane sulfonic acid	1763-23-1	PFOS	2.71	0.13						kg-dw/kg-dw											0.568	2		0.85	0.115446					2.06	earthworm	Eisenia fetida	3.105				whole body	laboratory	Zhao et al 2016 STE 572 () 169–176		NO				30				0
Perfluorononanoic acid	72007-68-2	PFNA	0.8	0.04						kg-dw/kg-dw											0.591	2		0.85	0.03546					2.06	earthworm	Eisenia fetida	3.18				whole body	laboratory	Zhao et al 2016 STE 572 () 169–176		NO				30				0
Perfluorodecanoic acid	73829-36-4	PFDA	1.43	0.12						kg-dw/kg-dw											0.591	2		0.85	0.0633848					2.06	earthworm	Eisenia fetida	3.18				whole body	laboratory	Zhao et al 2016 STE 572 () 169–176		NO				30				0
Perfluoroundecanoic acid	196859-54-8	PFUnDA	2.65	0.02						kg-dw/kg-dw											0.591	2		0.85	0.117461					2.06	earthworm	Eisenia fetida	3.18				whole body	laboratory	Zhao et al 2016 STE 572 () 169–176		NO				30				0
Perfluorododecanoic acid	171978-95-3	PFDoDA	11.8	0.07						kg-dw/kg-dw											0.591	2		0.85	0.523035					2.06	earthworm	Eisenia fetida	3.18				whole body	laboratory	Zhao et al 2016 STE 572 () 169–176		NO				30				0
Perfluorobutane sulfonic acid	375-73-5	PFBS	2.64	0.58						kg-dw/kg-dw											0.591	2		0.85	0.117018					2.06	earthworm	Eisenia fetida	3.18				whole body	laboratory	Zhao et al 2016 STE 572 () 169–176		NO				30				0
Perfluorohexane sulfonic acid	355-46-4	PFHxS	2.9	0.58						kg-dw/kg-dw											0.591	2		0.85	0.128543					2.06	earthworm	Eisenia fetida	3.18				whole body	laboratory	Zhao et al 2016 STE 572 () 169–176		NO				30				0
Perfluorooctane sulfonic acid	1763-23-1	PFOS	1.62	0.04						kg-dw/kg-dw											0.591	2		0.85	0.0718065					2.06	earthworm	Eisenia fetida	3.18				whole body	laboratory	Zhao et al 2016 STE 572 () 169–176		NO				30				0
Perfluorononanoic acid	72007-68-2	PFNA	0.82	0.03						kg-dw/kg-dw											0.591	2		0.85	0.0363465					2.06	earthworm	Eisenia fetida	3.1				whole body	laboratory	Zhao et al 2016 STE 572 () 169–176		NO				30				0
Perfluorodecanoic acid	73829-36-4	PFDA	1.52	0.13						kg-dw/kg-dw											0.591	2		0.85	0.067374					2.06	earthworm	Eisenia fetida	3.1				whole body	laboratory	Zhao et al 2016 STE 572 () 169–176		NO				30				0
Perfluoroundecanoic acid	196859-54-8	PFUnDA	3.04	0.55						kg-dw/kg-dw											0.591	2		0.85	0.134748					2.06	earthworm	Eisenia fetida	3.1				whole body	laboratory	Zhao et al 2016 STE 572 () 169–176		NO				30				0
Perfluorododecanoic acid	171978-95-3	PFDoDA	12.6	0.25						kg-dw/kg-dw											0.591	2		0.85	0.558495					2.06	earthworm	Eisenia fetida	3.1				whole body	laboratory	Zhao et al 2016 STE 572 () 169–176		NO				30				0
Perfluorobutane sulfonic acid	375-73-5	PFBS	2.28	0.55						kg-dw/kg-dw											0.591	2		0.85	0.101061					2.06	earthworm	Eisenia fetida	3.1				whole body	laboratory	Zhao et al 2016 STE 572 () 169–176		NO				30				0
Perfluorohexane sulfonic acid	355-46-4	PFHxS	2.65	0.08						kg-dw/kg-dw											0.591	2		0.85	0.117461					2.06	earthworm	Eisenia fetida	3.1				whole body	laboratory	Zhao et al 2016 STE 572 () 169–176		NO				30				0
Perfluorooctane sulfonic acid	1763-23-1	PFOS	1.91	0.24						kg-dw/kg-dw											0.591	2		0.85	0.0846608					2.06	earthworm	Eisenia fetida	3.1				whole body	laboratory	Zhao et al 2016 STE 572 () 169–176		NO				30				0
Perfluorooctanoic acid	45285-51-6	PFOA	0.0831737							kg-OC/kg-ww															0.0831737					2.06	earthworm	Eisenia fetida					whole body	laboratory	Zhao et al 2018 Environ Sci Pollut Res 25 () 29335–29344		NO				30				0
Perfluorooctane sulfonic acid	1763-23-1	PFOS	0.405612							kg-OC/kg-ww															0.405612					2.06	earthworm	Eisenia fetida					whole body	laboratory	Zhao et al 2018 Environ Sci Pollut Res 25 () 29335–29344		NO				30				0
Perfluorooctane sulfonamide	754-91-6	FOSA	4.68738							kg-oc/kg-dw														0.85	0.703106					2.06	earthworm	Eisenia fetida	4				whole body	laboratory	Zhao et al 2018 Journal of Hazardous Materials 346 () 191–198		NO				30				0
N-ethyl perfluorooctane sulfonamidoethanol	1691-99-2	N-EtFOSE	5.7						arithmetic	kg-dw/kg-ww											0.0155				0.08835					2.06	earthworm	Eisenia fetida					whole body	laboratory	Zhao et al 2019 Ecotox Environ Saftey 181()138-145		YES	0.542		kg-dw/kg-ww/d	10	0.095	0.013	1/d	10
6:2 Fluorotelomer sulfonic acid	27619-97-2	6:2 FTSA										0.685	0.12332						kg-oc/kg-ww			2			0.3425					2.06	earthworm	Eisenia fetida	3.5				whole body	laboratory	Zhao et al 2021 Science of the Total Environment 760 () 143356		YES	0.185	0.016	g-oc/g-ww/d	20	0.057	0.009	1/d	20
Perfluorooctanoic acid	45285-51-6	PFOA	0.0133	0.00393						kg-oc/kg-ww															0.0133					2.06	earthworm	Lumbricus terrestris					whole body	Little Hocking well field, Ohio, USA	Zhu and Kannan 2019 Sci Total Environ 647()954-961
Perfluorononanoic acid	72007-68-2	PFNA	0.0225	0.00402						kg-oc/kg-ww															0.0225					2.06	earthworm	Lumbricus terrestris					whole body	Little Hocking well field, Ohio, USA	Zhu and Kannan 2019 Sci Total Environ 647()954-961
Perfluorodecanoic acid	73829-36-4	PFDA	0.027	0.00445						kg-oc/kg-ww															0.027					2.06	earthworm	Lumbricus terrestris					whole body	Little Hocking well field, Ohio, USA	Zhu and Kannan 2019 Sci Total Environ 647()954-961
Perfluoroundecanoic acid	196859-54-8	PFUnDA	0.07	0.01678						kg-oc/kg-ww															0.07					2.06	earthworm	Lumbricus terrestris					whole body	Little Hocking well field, Ohio, USA	Zhu and Kannan 2019 Sci Total Environ 647()954-961
Perfluorododecanoic acid	171978-95-3	PFDoDA	0.197	0.04859						kg-oc/kg-ww															0.197					2.06	earthworm	Lumbricus terrestris					whole body	Little Hocking well field, Ohio, USA	Zhu and Kannan 2019 Sci Total Environ 647()954-961
6:2 Fluorotelomer phosphate diester	57677-95-9	6:2 diPAP										0.256	0.022						kg-oc/kg-dw					0.85	0.0384					2.06	earthworm	Metaphire guillelmi	2.1 ± 0.04				whole body	laboratory	Zhu et al 2021 Environment International 151 () 106451		YES	0.033	0.003	g-oc/g-dw/d	21	0.13	0.016	1/d	10
6:2 Fluorotelomer phosphate diester	57677-95-9	6:2 diPAP										0.224	0.031						kg-oc/kg-dw					0.85	0.0336					2.06	earthworm	Metaphire guillelmi	2.1 ± 0.04				skin	laboratory	Zhu et al 2021 Environment International 151 () 106451		YES	0.024	0.001	g-oc/g-dw/d	21	0.11	0.015	1/d	10
6:2 Fluorotelomer phosphate diester	57677-95-9	6:2 diPAP										1.15	0.09						kg-oc/kg-dw					0.85	0.1725					2.06	earthworm	Metaphire guillelmi	2.1 ± 0.04				gut	laboratory	Zhu et al 2021 Environment International 151 () 106451		YES	0.191	0.027	g-oc/g-dw/d	21	0.166	0.02	1/d	10
6:2 Fluorotelomer phosphate diester	57677-95-9	6:2 diPAP										0.38	0.04						kg-oc/kg-dw					0.85	0.057					2.06	earthworm	Metaphire guillelmi	2.1 ± 0.04				organs	laboratory	Zhu et al 2021 Environment International 151 () 106451		YES	0.055	0.002	g-oc/g-dw/d	21	0.144	0.015	1/d	10
6:2 Fluorotelomer phosphate diester	57677-95-9	6:2 diPAP										0.198	0.051						kg-oc/kg-dw					0.85	0.0297					2.06	earthworm	Metaphire guillelmi	2.1 ± 0.04				body fluid	laboratory	Zhu et al 2021 Environment International 151 () 106451		YES	0.033	0.004	g-oc/g-dw/d	21	0.168	0.048	1/d	10
[truncated: 58 more columns]

## Sheet: References
	Abbreviated Citation	Complete Citation
1	175696 Zhao 2013 Environmental Pollution 179()45-52	Zhao, S.; Zhu, L.; Liu, L.; Liu, Z.; Zhang, Y., Bioaccumulation of perfluoroalkyl carboxylates (PFCAs) and perfluoroalkane sulfonates (PFSAs) by earthworms (Eisenia fetida) in soil. Environmental Pollution 2013, 179, 45-52.
2	177188 Navarro 2017 Environmental Research 152()199–206	Navarro, I.; de la Torre, A.; Sanz, P.; Porcel, M. Á.; Pro, J.; Carbonell, G.; de los Ángeles Martínez, M., Uptake of perfluoroalkyl substances and halogenated flame retardants by crop plants grown in biosolids-amended soils. Environmental Research 2017, 152, 199-206.
3	Ali et al 2021 Environ Sci Processes Impacts 23 () 588–604	Ali, A.M., Langberg, H.A., Hale, S.E., Kallenborn, R., Hartz, W.F., Mortensen, Å.K., Ciesielski, T.M., McDonough, C.A., Jenssen, B.M. and Breedveld, G.D., 2021. The fate of poly-and perfluoroalkyl substances in a marine food web influenced by land-based sources in the Norwegian Arctic. Environmental Science: Processes & Impacts, 23(4), pp.588-604.
4	Amundsen et al 2008 Norwegian Pollution Control Authority	Amundsen, CE, I Forfang, R Aasen, T Eggen, R Sørheim, T Hartnik, and K Næs. 2008. "Screening of polyfluorinated organic compounds at four fire training facilities in Norway (TA-2444/2008)." In SFT (ed.). Norwegian Pollution Control Authority.
5	Braunig et al 2019 Sci Total Environ 646()471-479	Bräunig, J., Baduel, C., Barnes, C.M. and Mueller, J.F., 2019. Leaching and bioavailability of selected perfluoroalkyl acids (PFAAs) from soil contaminated by firefighting activities. Science of the Total Environment, 646, pp.471-479.
6	Chen et al 2019 Environ Intern 133() 105171	Chen M, Wang Q, Zhu Y, Zhu L, Xiao B, Liu M, et al. Species dependent accumulation and transformation of 8: 2 polyfluoroalkyl phosphate esters in sediment by three benthic organisms. Environment International. 2019;133:105171
7	Das et al 2015 Environ Sci Pollut Res 22()8902–8910	Das, P., Megharaj, M. and Naidu, R., 2015. Perfluorooctane sulfonate release pattern from soils of fire training areas in Australia and its bioaccumulation potential in the earthworm Eisenia fetida. Environmental Science and Pollution Research, 22(12), pp.8902-8910.
8	He et al 2016 Environ Monit Assess 188()424	He, W., Megharaj, M. and Naidu, R., 2016. Toxicity of perfluorooctanoic acid towards earthworm and enzymatic activities in soil. Environmental monitoring and assessment, 188(7), pp.1-7.
9	Higgins et al 2007 EST 41()4600-4606 Lumbriculus-uptake-depuration	Higgins, C. P.; McLeod, P. B.; MacManus-Spencer, L. A.; Luthy, R. G., Bioaccumulation of perfluorochemicals in sediments by the aquatic oligochaete Lumbriculus variegatus. Environmental Science & Technology 2007, 41, (13), 4600-4606.
10	Jarjour et al 2022 Journal of Hazardous Materials 423 () 126999	Jarjour, J., Yan, B., Munoz, G., Desrosiers, M., Sauvé, S. and Liu, J., 2022. Reduced bioaccumulation of fluorotelomer sulfonates and perfluoroalkyl acids in earthworms (Eisenia fetida) from soils amended with modified clays. Journal of Hazardous Materials, 423, p.126999.
11	Jin et al 2020 Environ Sci Technol 54 () 7378−7387	Jin, B., Mallula, S., Golovko, S.A., Golovko, M.Y. and Xiao, F., 2020. In vivo generation of PFOA, PFOS, and other compounds from cationic and zwitterionic per-and polyfluoroalkyl substances in a terrestrial invertebrate (Lumbricus terrestris). Environmental Science & Technology, 54(12), pp.7378-7387.
12	Karnjanapiboonwong et al 2018 Chemosphere 199()168-173	Karnjanapiboonwong, A., Deb, S.K., Subbiah, S., Wang, D. and Anderson, T.A., 2018. Perfluoroalkylsulfonic and carboxylic acids in earthworms (Eisenia fetida): Accumulation and effects results from spiked soils at PFAS concentrations bracketing environmental relevance. Chemosphere, 199, pp.168-173.
13	Lasier_et_al-2011-Environmental_Toxicology_and_Chemistry	Lasier, P. J.; Washington, J. W.; Hassan, S. M.; Jenkins, T. M., Perfluorinated chemicals in surface waters and sediments from northwest Georgia, USA, and their bioaccumulation in Lumbriculus variegatus. Environmental Toxicology Chemistry 2011, 30, (10), 2194-2201.
14	Loi et al 2011 EST 45()5506-5513	Loi, E. I.; Yeung, L. W.; Taniyasu, S.; Lam, P. K.; Kannan, K.; Yamashita, N., Trophic magnification of poly-and perfluorinated compounds in a subtropical food web. Environmental Science & Technology 2011, 45, (13), 5506-5513.
15	Munoz et al 2020 EST 54() 1687-1697	Munoz, G., Desrosiers, M., Vetter, L., Vo Duy, S., Jarjour, J., Liu, J. and Sauve, S., 2020. Bioaccumulation of zwitterionic polyfluoroalkyl substances in earthworms exposed to aqueous film-forming foam impacted soils. Environmental Science & Technology, 54(3), pp.1687-1697.
16	Munoz et al. EST 2017 51()8450-8459	Munoz, G.; Budzinski, H.; Babut, M.; Drouineau, H.; Lauzent, M.; Menach, K. L.; Lobry, J.; Selleslagh, J.; Simonnet-Laprade, C.; Labadie, P., Evidence for the trophic transfer of perfluoroalkylated substances in a temperate macrotidal estuary. Environmental Science & Technology 2017, 51, (15), 8450-8459.
17	Nakata et al 2006 EST 40()4916-4921	Nakata, H.; Kannan, K.; Nasu, T.; Cho, H.-S.; Sinclair, E.; Takemura, A., Perfluorinated contaminants in sediments and aquatic organisms collected from shallow water and tidal flat areas of the Ariake Sea, Japan: environmental fate of perfluorooctane sulfonate in aquatic ecosystems. Environmental Science & Technology 2006, 40, (16), 4916-4921.
18	Navarro et al 2016 Environ Research 146()32-39	Navarro, I.; de la Torre, A.; Sanz, P.; Pro, J.; Carbonell, G.; de los Ángeles Martínez, M., Bioaccumulation of emerging organic compounds (perfluoroalkyl substances and halogenated flame retardants) by earthworm in biosolid amended soils. Environmental Research 2016, 149, 32-39.
19	Prosser etal_Sci Total Environ_2016	Prosser, R.; Mahon, K.; Sibley, P.; Poirier, D.; Watson-Leung, T., Bioaccumulation of perfluorinated carboxylates and sulfonates and polychlorinated biphenyls in laboratory-cultured Hexagenia spp., Lumbriculus variegatus and Pimephales promelas from field-collected sediments. Science of The Total Environment 2016, 543, 715-726.
20	Rich 2015 EST 49()881-888	Rich, C. D.; Blaine, A. C.; Hundal, L.; Higgins, C. P., Bioaccumulation of perfluoroalkyl acids by earthworms (Eisenia fetida) exposed to contaminated soils. Environmental Science & Technology 2015, 49, (2), 881-888.
21	Schanning et al 2020 NIVA-rapport	Schaanning, M., Rundberget, T. and Jenssen, M.T.S., 2020. Bioavailability and bioaccumulation of perfluorinated compounds (PFAS) in a polluted river sediment. NIVA-rapport.
22	Sobhani et al 2021 Environmental Technology & Innovation 22 () 101476	Sobhani, Z., Fang, C., Naidu, R. and Megharaj, M., 2021. Microplastics as a vector of toxic chemicals in soil: Enhanced uptake of perfluorooctane sulfonate and perfluorooctanoic acid by earthworms through sorption and reproductive toxicity. Environmental Technology & Innovation, 22, p.101476.
23	Wang et al 2022 Chemosphere 291 () 132942	Wang, Z., Qi, F., Shi, Y., Zhang, Z., Liu, L., Li, C. and Meng, L., 2022. Evaluation of single and joint toxicity of perfluorooctanoic acid and arsenite to earthworm (Eisenia fetida): A multi-biomarker approach. Chemosphere, 291, p.132942.
24	Wen 2015 Chemosphere 118()361–366	Wen, B.; Zhang, H.; Li, L.; Hu, X.; Liu, Y.; Shan, X.-q.; Zhang, S., Bioavailability of perfluorooctane sulfonate (PFOS) and perfluorooctanoic acid (PFOA) in biosolids-amended soils to earthworms (Eisenia fetida). Chemosphere 2015, 118, 361-366.
25	Zhao and Zhu 2017 Environmental Pollution 220 () 124-131	Zhao, S. and Zhu, L., 2017. Uptake and metabolism of 10: 2 fluorotelomer alcohol in soil-earthworm (Eisenia fetida) and soil-wheat (Triticum aestivum L.) systems. Environmental Pollution, 220, pp.124-131.
26	Zhao et al 2014 Environ Pollut 184()495-501	Zhao, S.; Fang, S.; Zhu, L.; Liu, L.; Liu, Z.; Zhang, Y., Mutual impacts of wheat (Triticum aestivum L.) and earthworms (Eisenia fetida) on the bioavailability of perfluoroalkyl substances (PFASs) in soil. Environmental Pollution 2014, 184, 495-501.
27	Zhao et al 2016 Sci Total Environ 554-555()186-191	Zhong, W.; Zhang, L.; Cui, Y.; Chen, M.; Zhu, L., Probing mechanisms for bioaccumulation of perfluoroalkyl acids in carp (Cyprinus carpio): Impacts of protein binding affinities and elimination pathways. Science of The Total Environment 2019, 647, 992-999.
28	Zhao et al 2016 STE 572 () 169–176	Zhao, L., Zhu, L., Zhao, S. and Ma, X., 2016. Sequestration and bioavailability of perfluoroalkyl acids (PFAAs) in soils: implications for their underestimated risk. Science of the Total Environment, 572, pp.169-176.
29	Zhao et al 2018 Environ Sci Pollut Res 25 () 29335–29344	Zhao, S., Yang, Q., Wang, B., Peng, Y., Zhan, J. and Liu, L., 2018. Effects of combined exposure to perfluoroalkyl acids and heavy metals on bioaccumulation and subcellular distribution in earthworms (Eisenia fetida) from co-contaminated soil. Environmental Science and Pollution Research, 25(29), pp.29335-29344.
30	Zhao et al 2018 Journal of Hazardous Materials 346 () 191–198	Zhao, S., Zhou, T., Wang, B., Zhu, L., Chen, M., Li, D. and Yang, L., 2018. Different biotransformation behaviors of perfluorooctane sulfonamide in wheat (Triticum aestivum L.) from earthworms (Eisenia fetida). Journal of hazardous materials, 346, pp.191-198.
31	Zhao et al 2019 Ecotox Environ Saftey 181()138-145	Zhao S, Liu T, Wang B, Fu J, Liang T, Zhong Z, et al. Accumulation, biodegradation and toxicological effects of N-ethyl perfluorooctane sulfonamidoethanol on the earthworms Eisenia fetida exposed to quartz sands. Ecotoxicology Environmental Safety. 2019;181:138-45.
32	Zhao et al 2021 Science of the Total Environment 760 () 143356	Zhao, S., Liu, T., Zhu, L., Yang, L., Zong, Y., Zhao, H., Hu, L. and Zhan, J., 2021. Formation of perfluorocarboxylic acids (PFCAs) during the exposure of earthworms to 6: 2 fluorotelomer sulfonic acid (6: 2 FTSA). Science of The Total Environment, 760, p.143356.
33	Zhu and Kannan 2019 Sci Total Environ 647()954-961	Zhu, H. and Kannan, K., 2019. Distribution and partitioning of perfluoroalkyl carboxylic acids in surface soil, plants, and earthworms at a contaminated site. Science of The Total Environment, 647, pp.954-961.
34	Zhu et al 2021 Environment International 151 () 106451	Zhu, Y., Jia, Y., Liu, M., Yang, L., Yi, S., Feng, X. and Zhu, L., 2021. Mechanisms for tissue-specific accumulation and phase I/II transformation of 6: 2 fluorotelomer phosphate diester in earthworm (M. guillelmi). Environment International, 151, p.106451.

## Sheet: Title Page
Review of Per- and Polyfluoroalkyl Substances (PFAS) Bioaccumulation in Earthworms
Supplementary Data: Dataset
Lawrence P. Burkharda and Lauren K. Votavab
a Great Lakes Toxicology and Ecology Division
Center for Computational Toxicology and Exposure (CCTE)
Office of Research and Development
U.S. Environmental Protection Agency
6201 Congdon Blvd, Duluth, MN 55804 USA.
b Oak Ridge Associated Universities Student Services Contractor to
Great Lakes Toxicology and Ecology Division
Center for Computational Toxicology and Exposure (CCTE)
Office of Research and Development
U.S. Environmental Protection Agency
6201 Congdon Blvd, Duluth, MN 55804 USA.
